# Supplementary material for: Glutathione Metabolism Is a Regulator of the Acute Inflammatory Response of Monocytes to (1→3)-β-D-Glucan
Source: Front Immunol. 2021 Nov 11;12:694152. doi: 10.3389/fimmu.2021.694152 (PMC8631827; doi:10.3389/fimmu.2021.694152)
Supplement: Supplementary Table 1 — Purity of monocyte isolations from PBMC using StemCell CD14+ monocyte negative selection kit. [file Table_1.xlsx]

## Sheet: Sheet1
Supplementary Table 1 - Purity of monocyte isolations from PBMC using StemCell CD14+ monocyte negative selection kit
Isolation #	Cells/Single Cells/Live Cells/CD19-CD56-/CD14+ Macrophage | Freq. of Live Single Cells
1	0.861
2	0.825
3	0.698
4	0.777
5	0.848
6	0.886
7	0.793
8	0.857
9	0.832
10	0.795
11	0.867
12	0.768
