# Supplementary material for: Glutathione Metabolism Is a Regulator of the Acute Inflammatory Response of Monocytes to (1→3)-β-D-Glucan
Source: Front Immunol. 2021 Nov 11;12:694152. doi: 10.3389/fimmu.2021.694152 (PMC8631827; doi:10.3389/fimmu.2021.694152)
Supplement: Supplementary Table 2 — List of clusters of differentially accessible regions after BDG exposure and gene ontology enrichment analysis of these clusters. [file Table_2.xlsx]

## Sheet: S2A - DAR Groups
Supplementary Table 2A - Differentially accessible regions after 1h, 4h, 24h of BDG exposure in human monocytes
Peak #	DAR Group	Chromosome	Start	End	Annotation	Distance to TSS (bp)	Closest Gene
1	A	chr17	79075616	79075716	intron (NM_001144888, intron 7 of 13)	23507	MIR657
2	A	chr8	123584689	123584789	Intergenic	-3856	SMILR
3	A	chr8	128463684	128463784	intron (NR_024393, intron 4 of 4)	30650	CASC8
4	A	chr5	119701831	119701931	MER76|LTR|ERVL	-98092	PRR16
5	A	chr19	14467181	14467281	intron (NR_134908, intron 1 of 3)	7571	LINC01841
6	A	chr2	198686322	198686422	MLT1J|LTR|ERVL-MaLR	17055	PLCL1
7	A	chr3	48754712	48754812	promoter-TSS (NM_001005909)	-51	IP6K2
8	A	chr16	3550903	3551003	promoter-TSS (NM_001330454)	-51	CLUAP1
9	A	chr5	46405189	46405289	ALR/Alpha|Satellite|centr	-708757	HCN1
10	A	chr3	186759717	186759817	intron (NM_173217, intron 3 of 6)	3261	ST6GAL1
11	A	chr10	126014140	126014240	L2b|LINE|L2	93302	OAT
12	A	chr6	167243787	167243887	L1MB3|LINE|L1	32176	RPS6KA2
13	A	chr4	76649610	76649710	promoter-TSS (NM_001290049)	-46	USO1
14	A	chr17	58247990	58248090	non-coding (NR_137422, exon 9 of 12)	20706	CA4
15	A	chr1	161359852	161359952	G-rich|Low_complexity|Low_complexity	-22229	CFAP126
16	A	chr9	5518660	5518760	L2|LINE|L2	8179	PDCD1LG2
17	A	chr12	12962275	12962375	Intergenic	-3955	DDX47
18	A	chr16	55542910	55543010	promoter-TSS (NM_017839)	-24	LPCAT2
19	A	chr19	17190918	17191018	intron (NM_004145, intron 1 of 39)	4381	MYO9B
20	A	chr2	8193517	8193617	L1MC4|LINE|L1	-76622	LINC00298
21	A	chr10	93011355	93011455	MamRep1161|DNA|TcMar	30985	PCGF5
22	A	chr20	34356067	34356167	Intergenic	-3820	PHF20
23	A	chr9	47196398	47196498	MER4C|LTR|ERV1	352585	LOC103908604
24	A	chr6	155845419	155845519	TTS (NR_134596)	9491	LOC105378068
25	A	chr5	54197267	54197367	Intergenic	84104	ESM1
26	A	chr12	119982927	119983027	Intergenic	-48602	TMEM233
27	A	chr5	148229195	148229295	MIRc|SINE|MIR	23089	ADRB2
28	A	chr5	64417880	64417980	ERV3-16A3_I-int|LTR|ERVL	353173	CWC27
29	A	chr1	150336119	150336219	promoter-TSS (NM_001297673)	-418	RPRD2
30	A	chr18	77006604	77006704	intron (NR_148360, intron 11 of 31)	-149276	NFATC1
31	A	chr4	26859192	26859292	CpG	2624	STIM2-AS1
32	A	chr19	1407307	1407407	promoter-TSS (NM_170711)	-228	DAZAP1
33	A	chr1	55670707	55670807	intron (NM_015306, intron 1 of 67)	10280	USP24
34	A	chr15	42281853	42281953	intron (NM_001206670, intron 14 of 19)	16942	PLA2G4E-AS1
35	A	chr19	2290254	2290354	exon (NM_001101391, exon 2 of 2)	-8130	PEAK3
36	A	chr16	11718944	11719044	LTR33C|LTR|ERVL	-37672	LITAF
37	A	chr14	94595894	94595994	promoter-TSS (NM_032036)	-3	IFI27L2
38	A	chr15	90736247	90736347	intron (NM_001324031, intron 1 of 14)	1144	SEMA4B
39	A	chr5	158942975	158943075	Intergenic	-49741	LINC01845
40	A	chr16	57076078	57076178	MIRb|SINE|MIR	25142	NLRC5
41	A	chr1	40707646	40707746	AluSg7|SINE|Alu	-5913	TMCO2
42	A	chr4	103221046	103221146	intron (NM_001135148, intron 5 of 7)	24373	SLC39A8
43	A	chr9	93949216	93949316	LTR16A|LTR|ERVL	67922	LINC00484
44	A	chr19	45430481	45430581	intron (NR_028414, intron 2 of 3)	471	APOC1P1
45	A	chr5	175118183	175118283	non-coding (NR_160284, exon 3 of 4)	33159	HRH2
46	A	chr20	45985444	45985544	promoter-TSS (NM_183048)	-51	ZMYND8
47	A	chr11	65543868	65543968	3' UTR (NM_138368, exon 2 of 2)	4529	AP5B1
48	A	chr12	54399924	54400024	CpG	-2795	HOXC8
49	A	chr1	16767124	16767224	promoter-TSS (NM_001145278)	7	NECAP2
50	A	chr15	40633096	40633196	promoter-TSS (NM_207380)	22	CCDC9B
51	A	chr13	78694450	78694550	THE1D|LTR|ERVL-MaLR	65510	OBI1-AS1
52	A	chr22	50364488	50364588	Intergenic	8024	MIR6821
53	A	chr13	111875876	111875976	intron (NM_001113511, intron 6 of 19)	-17595	ARHGEF7
54	A	chr18	33552378	33552478	promoter-TSS (NM_031446)	-160	C18orf21
55	A	chr15	65336724	65336824	promoter-TSS (NM_178859)	-951	SLC51B
56	A	chr13	51833337	51833437	L2a|LINE|L2	36853	FAM124A
57	A	chr3	67035905	67036005	L1MA8|LINE|L1	-12776	KBTBD8
58	A	chrX	108593895	108593995	Intergenic	131370	GUCY2F
59	A	chr14	74277658	74277758	L2|LINE|L2	19130	LINC02274
60	A	chr7	100464926	100465026	promoter-TSS (NR_106935)	-33	TRIP6
61	A	chr9	138392440	138392540	promoter-TSS (NM_016034)	-38	MRPS2
62	A	chrX	135333519	135333619	promoter-TSS (NM_024597)	-10	MAP7D3
63	A	chr16	18771373	18771473	Intergenic	30233	RPS15A
64	A	chr3	195590100	195590200	TTS (NM_005781)	-2875	LINC01983
65	A	chr17	79829398	79829498	promoter-TSS (NM_001301242)	-235	ARHGDIA
66	A	chr5	177099243	177099343	promoter-TSS (NR_026921)	-15	LOC202181
67	A	chr16	67051966	67052066	Intergenic	-11036	CBFB
68	A	chr1	212769792	212769892	intron (NM_001030287, intron 1 of 3)	-12261	ATF3
69	A	chr22	22440318	22440418	Intergenic	-42036	PRAMENP
70	A	chr6	64400312	64400412	intron (NM_001370349, intron 3 of 14)	43931	PHF3
71	A	chr5	132219132	132219232	exon (NM_014423, exon 20 of 21)	9822	LEAP2
72	A	chr18	3246105	3246205	Intergenic	-1325	MYL12A
73	A	chrX	55209906	55210006	promoter-TSS (NR_132964)	84	SNORA109
74	A	chr8	674206	674306	FLAM_A|SINE|Alu	6968	ERICH1
75	A	chr16	88753089	88753189	promoter-TSS (NM_178310)	-224	SNAI3
76	A	chr16	2059839	2059939	promoter-TSS (NM_178167)	-67	ZNF598
77	A	chr15	40169994	40170094	AluSz|SINE|Alu	43049	GPR176
78	A	chr10	106374149	106374249	Intergenic	-26849	SORCS3
79	A	chr9	90117617	90117717	intron (NM_001288729, intron 2 of 25)	4217	DAPK1
80	A	chr6	81840877	81840977	LTR52|LTR|ERVL	621471	TENT5A
81	A	chr5	118352178	118352278	AluSz6|SINE|Alu	21128	LOC105379143
82	A	chr6	54056343	54056443	MIR3|SINE|MIR	80152	MLIP
83	A	chr1	8938970	8939070	promoter-TSS (NM_001428)	126	ENO1-AS1
84	A	chr9	93970345	93970445	Intergenic	89051	LINC00484
85	A	chr11	122925139	122925239	Intergenic	3675	SNORD14E
86	A	chr19	3812469	3812569	intron (NM_015174, intron 14 of 18)	-10722	MATK
87	A	chr17	62169654	62169754	intron (NM_001433, intron 2 of 21)	37800	ERN1
88	A	chr19	8552558	8552658	intron (NM_001297418, intron 13 of 13)	14916	PRAM1
89	A	chr6	31442329	31442429	MLT2A2|LTR|ERVL	3373	HCG26
90	A	chr2	231304500	231304600	L1PB1|LINE|L1	23079	SP100
91	A	chr15	89950658	89950758	CpG	7306	LOC105371031
92	A	chr11	20154086	20154186	L1M3f|LINE|L1	27885	DBX1
93	A	chr20	2731657	2731757	intron (NM_001110514, intron 11 of 17)	49566	CPXM1
94	A	chr15	41785977	41786077	promoter-TSS (NM_002220)	-45	ITPKA
95	A	chr1	155057577	155057677	exon (NM_004952, exon 2 of 5)	6314	EFNA3
96	A	chr12	49624660	49624760	MIRb|SINE|MIR	2908	TUBA1C
97	A	chr6	13404733	13404833	MIRb|SINE|MIR	3586	GFOD1
98	A	chr9	102028917	102029017	Intergenic	44403	SEC61B
99	A	chr8	12792072	12792172	LTR67B|LTR|ERVL	-11060	TRMT9B
100	A	chr8	6893424	6893524	Intergenic	-6463	DEFA11P
101	A	chr19	9879383	9879483	promoter-TSS (NR_148544)	-19	ZNF846
102	A	chr8	81973444	81973544	intron (NM_018440, intron 2 of 8)	50809	PAG1
103	A	chr21	10765729	10765829	ALR/Alpha|Satellite|centr	225164	TPTE
104	A	chr16	35228972	35229072	ALR/Alpha|Satellite|centr	248099	LINC02167
105	A	chr3	126398213	126398313	CpG	17339	NUP210P1
106	A	chr3	183740269	183740369	Intergenic	-4647	ABCC5
107	A	chr5	110560035	110560135	promoter-TSS (NM_001744)	3	CAMK4
108	A	chr7	137438698	137438798	(GGA)n|Simple_repeat|Simple_repeat	92330	DGKI
109	A	chr3	144070967	144071067	Intergenic	379094	DIPK2A
110	A	chr14	102771478	102771578	promoter-TSS (NM_001272011)	-27	MOK
111	A	chr7	138560749	138560849	intron (NM_001164665, intron 12 of 19)	-77858	ATP6V0A4
112	A	chr12	10324690	10324790	promoter-TSS (NM_002543)	-9	OLR1
113	A	chr9	123392744	123392844	L1MA5|LINE|L1	-50346	CDK5RAP2
114	A	chr18	77724501	77724601	promoter-TSS (NM_001136180)	-92	HSBP1L1
115	A	chr6	73676510	73676610	TTS (NR_036244)	916	MIR4282
116	A	chr2	71222103	71222203	promoter-TSS (NM_144582)	-150	TEX261
117	A	chr19	47812992	47813092	promoter-TSS (NM_001736)	-76	C5AR1
118	A	chr12	2365057	2365157	intron (NM_001167623, intron 3 of 46)	-13835	CACNA1C-IT3
119	A	chr14	81579650	81579750	L2a|LINE|L2	89478	SNORA79
120	A	chr14	23643577	23643677	intron (NM_012244, intron 1 of 10)	9242	SLC7A8
121	A	chr3	111904609	111904709	CpG	52389	TBILA
122	A	chr2	30454223	30454323	promoter-TSS (NM_030915)	-127	LBH
123	A	chr11	122585287	122585387	MIRb|SINE|MIR	58907	UBASH3B
124	A	chr2	188417981	188418081	intron (NM_001329239, intron 1 of 9)	1131	TFPI
125	A	chr15	75913311	75913411	exon (NM_005701, exon 2 of 9)	4705	SNUPN
126	A	chr17	29042309	29042409	intron (NR_144394, intron 1 of 8)	5733	SUZ12P1
127	A	chr10	89428624	89428724	intron (NM_004670, intron 1 of 11)	9039	PAPSS2
128	A	chr15	59467189	59467289	MIR|SINE|MIR	-3778	MIR2116
129	A	chr2	192623802	192623902	MIR3|SINE|MIR	-33714	LOC729254
130	A	chr1	2126700	2126800	promoter-TSS (NM_001256945)	-536	FAAP20
131	A	chr20	55664833	55664933	Intergenic	-123869	BMP7-AS1
132	A	chr1	52706591	52706691	L1MA9|LINE|L1	98875	ZFYVE9
133	A	chr15	50000146	50000246	L1PREC2|LINE|L1	86951	DTWD1
134	A	chr7	16604679	16604779	intron (NM_001195280, intron 5 of 8)	38279	LRRC72
135	A	chr12	38028987	38029087	ALR/Alpha|Satellite|centr	-681539	ALG10B
136	A	chr15	20508113	20508213	C-rich|Low_complexity|Low_complexity	20166	CHEK2P2
137	A	chr22	46403000	46403100	non-coding (NR_027240, exon 1 of 1)	554	LOC730668
138	A	chr19	16222380	16222480	promoter-TSS (NM_005370)	-269	RAB8A
139	A	chr16	12910703	12910803	AluSq2|SINE|Alu	-13009	CPPED1
140	A	chr6	143846719	143846819	L1MD3|LINE|L1	-13912	FUCA2
141	A	chrX	152201062	152201162	Intergenic	-23715	PNMA3
142	A	chr1	155220572	155220672	intron (NM_006589, intron 8 of 11)	4652	FAM189B
143	A	chr5	101132354	101132454	Intergenic	499584	SLCO4C1
144	A	chr12	93757921	93758021	intron (NR_040096, intron 1 of 4)	13541	LOC643339
145	A	chr21	25350442	25350542	Intergenic	343198	LINC01689
146	A	chr2	18701942	18702042	Intergenic	39927	RDH14
147	A	chr17	74242642	74242742	Intergenic	-6118	RNF157
148	A	chr20	62587712	62587812	promoter-TSS (NR_148442)	7	UCKL1
149	A	chr12	93381193	93381293	Intergenic	-58172	EEA1
150	A	chr11	9060256	9060356	L2a|LINE|L2	-34758	NRIP3
151	A	chr12	49463707	49463807	promoter-TSS (NM_144593)	5	RHEBL1
152	A	chr9	47178327	47178427	Intergenic	334514	LOC103908604
153	A	chr9	101867394	101867494	promoter-TSS (NM_001306210)	49	TGFBR1
154	A	chr17	72839077	72839177	non-coding (NR_103735, exon 13 of 13)	16880	GRIN2C
155	A	chr5	150544504	150544604	Intergenic	-7214	ANXA6
156	A	chr16	3179598	3179698	non-coding (NR_110900, exon 4 of 6)	5235	ZNF213-AS1
157	A	chr9	100850109	100850209	exon (NM_033219, exon 6 of 7)	31145	NANS
158	A	chr2	228103076	228103176	intron (NR_102371, intron 9 of 13)	73845	COL4A3
159	A	chr2	220443722	220443822	Intergenic	6740	INHA
160	A	chr6	7505638	7505738	Intergenic	-36216	DSP
161	A	chr1	24710864	24710964	intron (NM_178122, intron 2 of 7)	-29063	NIPAL3
162	A	chr17	72439152	72439252	intron (NM_018653, intron 2 of 3)	9366	GPRC5C
163	A	chr2	113699465	113699565	Intergenic	26745	IL37
164	A	chr19	49470892	49470992	TTS (NM_002103)	2376	FTL
165	A	chr11	35129540	35129640	THE1D|LTR|ERVL-MaLR	29989	LOC100507144
166	A	chr18	32239741	32239841	intron (NM_001128175, intron 1 of 11)	-50471	DTNA
167	A	chr10	123660172	123660272	intron (NR_110006, intron 4 of 9)	27324	ATE1
168	A	chr9	139964975	139965075	promoter-TSS (NM_178448)	-16	SAPCD2
169	A	chr10	86300418	86300518	CpG	115543	CCSER2
170	A	chr2	103422794	103422894	intron (NM_001321345, intron 4 of 4)	44354	TMEM182
171	A	chrX	99929862	99929962	3' UTR (NM_001129896, exon 18 of 18)	30716	SRPX2
172	A	chr6	90662628	90662728	intron (NM_021813, intron 6 of 8)	58490	GJA10
173	A	chr2	70529174	70529274	promoter-TSS (NM_001329757)	-25	FAM136A
174	A	chr14	81889925	81890025	intron (NM_001366850, intron 2 of 7)	4144	STON2
175	A	chr1	16163707	16163807	CpG	-10445	SPEN
176	A	chr17	74864433	74864533	promoter-TSS (NM_144677)	-3	MGAT5B
177	A	chr16	2073271	2073371	Intergenic	3535	NPW
178	A	chr8	141628424	141628524	AluJb|SINE|Alu	17258	AGO2
179	A	chr5	82664541	82664641	Intergenic	-102902	VCAN
180	A	chr1	66708515	66708615	intron (NM_001037340, intron 1 of 14)	-89226	PDE4B
181	A	chr19	3344268	3344368	Intergenic	-15310	NFIC
182	A	chr1	156721484	156721584	promoter-TSS (NM_001319188)	-67	HDGF
183	A	chr20	62917285	62917385	TAR1|Satellite|telo	-4403	LINC00266-1
184	A	chrX	40035062	40035162	CpG	1418	BCOR
185	A	chr9	110187615	110187715	intron (NR_121581, intron 7 of 7)	41201	LINC01509
186	A	chr14	65486869	65486969	intron (NM_002028, intron 4 of 11)	-24487	MIR4706
187	A	chr15	52395822	52395922	Intergenic	9100	BCL2L10
188	A	chr12	66611287	66611387	intron (NM_007199, intron 6 of 11)	28343	IRAK3
189	A	chr19	50109538	50109638	AluSg|SINE|Alu	15149	PRR12
190	A	chr14	32030622	32030722	promoter-TSS (NR_120408)	62	NUBPL
191	A	chr2	206426272	206426372	intron (NM_205863, intron 21 of 21)	-120902	NRP2
192	A	chr2	54197945	54198045	promoter-TSS (NM_001320586)	135	PSME4
193	A	chr5	142498827	142498927	intron (NR_146198, intron 17 of 22)	-73188	ARHGAP26-IT1
194	A	chr11	13508804	13508904	LTR12D|LTR|ERV1	8690	PTH
195	A	chr9	114688956	114689056	intron (NM_003358, intron 5 of 8)	-5374	MIR4668
196	A	chr4	156388170	156388270	MIR3|SINE|MIR	-90103	MAP9
197	A	chr4	115729085	115729185	L1PA17|LINE|L1	151220	MIR577
198	A	chr20	47444810	47444910	promoter-TSS (NM_020820)	-324	PREX1
199	A	chr2	23608239	23608339	5' UTR (NM_052920, exon 1 of 14)	239	KLHL29
200	A	chr8	11872617	11872717	CpG	-14406	DEFB134
201	A	chr18	9792992	9793092	intron (NM_006868, intron 3 of 6)	84744	RAB31
202	A	chr22	36727658	36727758	intron (NM_002473, intron 3 of 40)	-44755	MIR6819
203	A	chr7	28123384	28123484	intron (NM_175061, intron 1 of 4)	-96642	JAZF1-AS1
204	A	chrUn_gl000216	169866	169966	BSR/Beta|Satellite|Satellite	NA
205	A	chr6	3053953	3054053	Intergenic	-10198	RIPK1
206	A	chr6	21085598	21085698	L2b|LINE|L2	426475	LINC00581
207	A	chr19	44192645	44192745	AluSx|SINE|Alu	-18197	PLAUR
208	A	chr17	76538076	76538176	intron (NM_173628, intron 17 of 80)	35350	DNAH17
209	A	chr2	105103934	105104034	TTS (NR_110113)	22983	LINC01103
210	A	chr3	106783431	106783531	Intergenic	176004	LINC00882
211	A	chr7	22396515	22396615	exon (NM_012294, exon 1 of 26)	208	RAPGEF5
212	A	chr5	171021078	171021178	Intergenic	174477	FGF18
213	A	chrX	19390530	19390630	intron (NM_001001671, intron 22 of 28)	28535	PDHA1
214	A	chr5	115420821	115420921	promoter-TSS (NM_001308080)	-104	COMMD10
215	A	chr3	32218884	32218984	Intergenic	-61237	CMTM8
216	A	chr9	134533903	134534003	intron (NM_001304275, intron 1 of 23)	51276	RAPGEF1
217	A	chr12	121342198	121342298	promoter-TSS (NR_131215)	-87	SPPL3
218	A	chrX	78402367	78402467	Intergenic	-24052	GPR174
219	A	chr6	106241149	106241249	Intergenic	-293012	PRDM1
220	A	chr22	22511344	22511444	Intergenic	-87804	VPREB1
221	A	chr1	148241050	148241150	promoter-TSS (NR_104075)	-365	RNVU1-14
222	A	chr6	31171437	31171537	non-coding (NR_026791, exon 2 of 2)	5950	HCG27
223	A	chr9	124011992	124012092	MLT1K|LTR|ERVL-MaLR	-18398	GSN
224	A	chr21	45590900	45591000	Intergenic	-11205	LINC01678
225	A	chr10	6622365	6622465	promoter-TSS (NM_001323266)	28	PRKCQ-AS1
226	A	chr19	45227249	45227349	Intergenic	-24666	BCL3
227	A	chr6	108898074	108898174	intron (NM_001455, intron 1 of 2)	16004	FOXO3
228	A	chr7	23255758	23255858	Intergenic	-30586	GPNMB
229	A	chr18	5475439	5475539	L3|LINE|CR1	65066	EPB41L3
230	A	chr2	152690648	152690748	3' UTR (NM_001330116, exon 11 of 11)	-5763	ARL5A
231	A	chr16	30586871	30586971	L1MA4A|LINE|L1	-3193	ZNF688
232	A	chr12	125549798	125549898	promoter-TSS (NM_001319839)	-133	AACS
233	A	chr2	27069289	27069389	Intergenic	-1661	DPYSL5
234	A	chr14	21439550	21439650	CpG	15954	RNASE2
235	A	chrX	38867948	38868048	LTR78|LTR|ERV1	-204862	MID1IP1-AS1
236	A	chr7	123174801	123174901	promoter-TSS (NM_178827)	-133	IQUB
237	A	chr4	8178653	8178753	Intergenic	-18163	ABLIM2
238	A	chr13	52136518	52136618	Intergenic	9843	MIR4703
239	A	chr16	30107572	30107672	promoter-TSS (NM_001145524)	-88	YPEL3
240	A	chr21	43678888	43678988	intron (NM_016818, intron 2 of 14)	38930	ABCG1
241	A	chr2	186983295	186983395	MER34C_|LTR|ERV1	-32301	LINC01473
242	A	chr12	107349710	107349810	promoter-TSS (NM_001319662)	75	TMEM263
243	A	chr19	6988049	6988149	L1MB3|LINE|L1	2758	ADGRE4P
244	A	chr17	54911043	54911143	promoter-TSS (NM_003647)	188	C17orf67
245	A	chr4	106114898	106114998	intron (NM_017628, intron 2 of 2)	47106	TET2
246	A	chr7	74031852	74031952	Intergenic	21607	MIR10525
247	A	chr15	20935257	20935357	intron (NR_027992, intron 1 of 2)	26173	NBEAP1
248	A	chr22	37889038	37889138	L2b|LINE|L2	-6663	MFNG
249	A	chr11	10757430	10757530	Intergenic	-15313	CTR9
250	A	chr6	44623342	44623442	Intergenic	-103774	LOC105375075
251	A	chr11	57078814	57078914	intron (NM_033396, intron 5 of 11)	13562	TNKS1BP1
252	A	chr5	172886081	172886181	L1MB3|LINE|L1	111673	MIR8056
253	A	chr14	99984858	99984958	intron (NM_001144995, intron 3 of 5)	37162	CCNK
254	A	chr3	38227326	38227426	AluJb|SINE|Alu	20348	OXSR1
255	A	chr6	41514080	41514180	promoter-TSS (NM_138457)	11	FOXP4
256	A	chr9	74219515	74219615	Intergenic	-157678	TRPM3
257	A	chr5	95536415	95536515	MIR|SINE|MIR	121623	MIR583
258	A	chrX	68048743	68048843	promoter-TSS (NM_004429)	-47	EFNB1
259	A	chr17	68619232	68619332	MER45B|DNA|hAT-Tip100	453606	KCNJ2
260	A	chr4	109571692	109571792	promoter-TSS (NM_021227)	1	OSTC
261	A	chr11	68204993	68205093	intron (NM_002335, intron 19 of 22)	-23177	PPP6R3
262	A	chr14	38065179	38065279	promoter-TSS (NM_004496)	395	TTC6
263	A	chr19	31580750	31580850	L3|LINE|CR1	-77616	LINC01791
264	A	chr1	59118397	59118497	Intergenic	47287	MYSM1
265	A	chr2	207110706	207110806	intron (NR_104359, intron 2 of 5)	-27985	GPR1
266	A	chrX	84498984	84499084	promoter-TSS (NM_021998)	37	ZNF711
267	A	chr22	18632794	18632894	promoter-TSS (NM_017414)	-93	USP18
268	A	chr6	166666839	166666939	CpG	16432	LOC101929297
269	A	chrX	11441597	11441697	intron (NR_109776, intron 1 of 14)	4291	ARHGAP6
270	A	chr6	16724245	16724345	intron (NM_001357857, intron 3 of 8)	36120	ATXN1
271	A	chr21	45191629	45191729	THE1C|LTR|ERVL-MaLR	4577	CSTB
272	A	chr19	12595657	12595757	promoter-TSS (NM_152601)	-77	ZNF709
273	A	chr7	1231992	1232092	L2|LINE|L2	31621	LOC101927021
274	A	chr12	56123553	56123653	promoter-TSS (NM_001267698)	-146	CD63
275	A	chr3	59769607	59769707	intron (NM_001354589, intron 7 of 8)	-125434	LOC339902
276	A	chr2	158695114	158695214	promoter-TSS (NM_001347667)	-22	ACVR1
277	A	chr18	51646075	51646175	Intergenic	102657	SNORA37
278	A	chr14	36809213	36809313	Intergenic	-19381	MBIP
279	A	chr17	18585591	18585691	promoter-TSS (NM_001368135)	-14	ZNF286B
280	A	chr19	6481706	6481806	promoter-TSS (NM_001290331)	42	DENND1C
281	A	chr3	49577355	49577455	CpG	14394	BSN-DT
282	A	chr11	15764291	15764391	L2c|LINE|L2	98910	LOC102724957
283	A	chr3	179571155	179571255	intron (NM_001349393, intron 8 of 14)	-44777	PEX5L-AS2
284	A	chr15	75397341	75397441	Intergenic	61764	PPCDC
285	A	chr16	59293295	59293395	Intergenic	495750	APOOP5
286	A	chr17	40761415	40761515	promoter-TSS (NR_026697)	-20	RETREG3
287	A	chrX	12968369	12968469	Intergenic	-7000	TLR8-AS1
288	A	chr12	62393267	62393367	intron (NM_178539, intron 1 of 4)	193303	TAFA2
289	A	chr12	27702561	27702661	intron (NM_001198916, intron 1 of 27)	25472	PPFIBP1
290	A	chr17	73584402	73584502	exon (NM_001309242, exon 1 of 64)	313	MYO15B
291	A	chr21	27842287	27842387	intron (NR_135472, intron 4 of 4)	64075	CYYR1-AS1
292	A	chr6	132676042	132676142	L1PB1|LINE|L1	46522	MOXD1
293	A	chr11	62270613	62270713	intron (NM_024060, intron 4 of 5)	42473	AHNAK
294	A	chr20	58094631	58094731	Intergenic	-57883	PHACTR3
295	A	chr11	104536521	104536621	L1MC2|LINE|L1	-56541	LINC02552
296	A	chr14	74296899	74296999	promoter-TSS (NR_135238)	-111	LINC02274
297	A	chr19	51670544	51670644	promoter-TSS (NR_047529)	9	SIGLEC17P
298	A	chr1	242181083	242181183	Intergenic	-18733	MAP1LC3C
299	A	chr13	95856757	95856857	THE1D|LTR|ERVL-MaLR	-5791	SNORD13G
300	A	chr3	192556012	192556112	MLT1F1|LTR|ERVL-MaLR	79583	MB21D2
301	A	chr20	55949934	55950034	MIR|SINE|MIR	-15430	MTRNR2L3
302	A	chr20	19285152	19285252	intron (NM_020689, intron 2 of 16)	-19962	LOC100130264
303	A	chr12	57824800	57824900	promoter-TSS (NM_001351211)	-24	R3HDM2
304	A	chr1	156115881	156115981	Intergenic	-3804	SEMA4A
305	A	chr12	29361183	29361283	intron (NM_001271783, intron 1 of 11)	-15366	FAR2
306	A	chr11	45202543	45202643	CpG	33699	PRDM11
307	A	chr3	58512485	58512585	MIRb|SINE|MIR	10382	ACOX2
308	A	chr2	210390895	210390995	intron (NM_001039538, intron 2 of 14)	-53115	MAP2
309	A	chr14	56710985	56711085	Charlie25|DNA|hAT-Charlie	125906	PELI2
310	A	chr14	62304443	62304543	intron (NM_001367656, intron 1 of 7)	25072	SYT16
311	A	chr8	8610668	8610768	Intergenic	51271	CLDN23
312	A	chr2	129494308	129494408	Intergenic	-127816	LOC101927881
313	A	chr11	69527174	69527274	Intergenic	-8434	FGF19
314	A	chr12	90318120	90318220	Intergenic	-23300	LINC02399
315	A	chr1	155211705	155211805	promoter-TSS (NM_000157)	-715	GBA
316	A	chr10	76990543	76990643	intron (NM_001324087, intron 11 of 11)	5122	COMTD1
317	A	chr15	91137825	91137925	MIRb|SINE|MIR	64720	CRTC3
318	A	chr12	45730264	45730364	Tigger3b|DNA|TcMar-Tigger	43841	ANO6
319	A	chr7	23312792	23312892	intron (NM_001005340, intron 9 of 10)	-26116	MALSU1
320	A	chr17	32726159	32726259	MIRb|SINE|MIR	-35957	CCL1
321	A	chr17	67231673	67231773	promoter-TSS (NR_130736)	-570	PRO1804
322	A	chr6	149753269	149753369	Intergenic	31921	SUMO4
323	A	chr2	87035645	87035745	promoter-TSS (NM_001145873)	-176	CD8A
324	A	chr18	61585254	61585354	exon (NM_005024, exon 4 of 8)	10112	SERPINB10
325	A	chr1	234664436	234664536	non-coding (NR_038426, exon 3 of 3)	3039	LINC01354
326	A	chr13	74709672	74709772	G-rich|Low_complexity|Low_complexity	-1656	KLF12
327	A	chr13	109550395	109550495	exon (NM_001198950, exon 15 of 35)	268486	MYO16
328	A	chr14	77814178	77814278	Charlie1b|DNA|hAT-Charlie	23346	GSTZ1
329	A	chr9	21195310	21195410	Intergenic	6844	IFNA7
330	A	chr18	47882802	47882902	MSTB2|LTR|ERVL-MaLR	-18564	SKA1
331	A	chr17	19182727	19182827	AluY|SINE|Alu	8071	EPN2-IT1
332	A	chr2	191290086	191290186	L1MD1|LINE|L1	17055	MFSD6
333	A	chr22	36635591	36635691	promoter-TSS (NM_030882)	-68	APOL2
334	A	chr11	65666834	65666934	CpG	975	FOSL1
335	A	chr5	149146642	149146742	intron (NM_133263, intron 1 of 11)	-4811	PPARGC1B
336	A	chr5	17304547	17304647	MER44B|DNA|TcMar-Tigger	82822	LINC02111
337	A	chr19	18433958	18434058	promoter-TSS (NM_001252129)	-122	LSM4
338	A	chr2	12592264	12592364	intron (NR_110196, intron 4 of 5)	253058	MIR3681
339	A	chr20	2854034	2854134	promoter-TSS (NM_080840)	-58	PTPRA
340	A	chr4	22597427	22597527	MIRb|SINE|MIR	-79788	ADGRA3
341	A	chr7	105359216	105359316	intron (NM_020725, intron 3 of 11)	-39657	ATXN7L1
342	A	chr17	3694998	3695098	MER5A1|DNA|hAT-Charlie	9434	ITGAE
343	A	chr13	23733499	23733599	Intergenic	-21511	SGCG
344	A	chr12	26111452	26111552	promoter-TSS (NR_038227)	-113	RASSF8
345	A	chr7	30604002	30604102	intron (NR_038889, intron 3 of 6)	13343	GARS-DT
346	A	chr15	58407126	58407226	Intergenic	-23192	AQP9
347	A	chr17	36208977	36209077	intron (NR_024178, intron 5 of 6)	35336	YWHAEP7
348	A	chr2	16861919	16862019	Intergenic	-14867	FAM49A
349	A	chr1	15930117	15930217	CpG	-13786	DDI2
350	A	chr7	17409782	17409882	Intergenic	-4709	KCCAT333
351	A	chr8	28451688	28451788	Intergenic	-89039	MIR4288
352	A	chr9	35477363	35477463	intron (NR_003581, intron 14 of 17)	-12695	RUSC2
353	A	chr20	61293801	61293901	TTS (NR_024470)	4122	SLCO4A1-AS1
354	A	chr14	23260671	23260771	L3|LINE|CR1	23923	SLC7A7
355	A	chr19	36139152	36139252	promoter-TSS (NM_001863)	-23	COX6B1
356	A	chr8	67624865	67624965	promoter-TSS (NM_001033578)	-101	SGK3
357	A	chr6	37770804	37770904	Intergenic	-16649	ZFAND3
358	A	chr2	185542076	185542176	MLT1L|LTR|ERVL-MaLR	78870	ZNF804A
359	A	chr11	67188600	67188700	exon (NM_020811, exon 8 of 9)	5501	CARNS1
360	A	chr10	66408849	66408949	Intergenic	-176386	ANXA2P3
361	A	chr21	18911716	18911816	intron (NM_001207064, intron 1 of 3)	26405	CXADR
362	A	chrX	13031968	13032068	Intergenic	30721	FAM9C
363	A	chr6	6687310	6687410	Intergenic	-64301	LY86-AS1
364	A	chr22	50639265	50639365	promoter-TSS (NM_031454)	-125	SELENOO
365	A	chr10	76830403	76830503	Intergenic	-12112	DUPD1
366	A	chr10	90923562	90923662	Intergenic	43462	CH25H
367	A	chr3	49481561	49481661	LTR23|LTR|ERV1	-14854	NICN1
368	A	chr2	143975344	143975444	intron (NM_018460, intron 4 of 13)	88406	ARHGAP15
369	A	chr6	29944396	29944496	CpG	1554	HCG9
370	A	chr6	11745178	11745278	intron (NM_001143948, intron 4 of 6)	34052	ADTRP
371	A	chr11	44659160	44659260	L1MA6|LINE|L1	71997	CD82
372	A	chr1	203764666	203764766	promoter-TSS (NM_001350265)	51	ZC3H11A
373	A	chr13	32575547	32575647	Intergenic	30179	FRY-AS1
374	A	chr1	1334766	1334866	promoter-TSS (NR_015434)	-94	CCNL2
375	A	chr1	66064434	66064534	exon (NM_001198688, exon 7 of 19)	73112	LEPR
376	A	chr3	141427313	141427413	L2|LINE|L2	-29688	RNF7
377	A	chr3	168867266	168867366	CpG	-2057	MECOM
378	A	chr20	1839650	1839750	Intergenic	-35113	SIRPA
379	A	chr22	20869446	20869546	MIR|SINE|MIR	7162	MED15
380	A	chr5	138629622	138629722	exon (NM_001194956, exon 1 of 14)	233	MATR3
381	A	chr19	55838150	55838250	L1MB5|LINE|L1	-1491	TMEM150B
382	A	chr3	16509059	16509159	intron (NM_015150, intron 2 of 9)	46097	RFTN1
383	A	chr1	25870116	25870216	promoter-TSS (NM_015627)	90	LDLRAP1
384	A	chr9	112006946	112007046	intron (NM_019114, intron 14 of 25)	76248	EPB41L4B
385	A	chr11	66278074	66278174	promoter-TSS (NM_024649)	18	BBS1
386	A	chrX	9949653	9949753	LTR4|LTR|ERV1	14305	CLDN34
387	A	chr1	90372332	90372432	intron (NM_001134479, intron 2 of 2)	84884	LRRC8D
388	A	chr12	113883687	113883787	MLT1J|LTR|ERVL-MaLR	23542	SDSL
389	A	chr20	1396775	1396875	L2c|LINE|L2	-23009	FKBP1A
390	A	chrX	54209697	54209797	promoter-TSS (NM_001300788)	-60	FAM120C
391	A	chr3	9988228	9988328	promoter-TSS (NR_046734)	-810	PRRT3-AS1
392	A	chr17	66007337	66007437	L1M7|LINE|L1	-17665	C17orf58
393	A	chr17	21454645	21454745	non-coding (NR_160801, exon 1 of 2)	246	LINC02693
394	A	chr17	49337798	49337898	promoter-TSS (NM_017643)	-59	UTP18
395	A	chr1	14075781	14075881	promoter-TSS (NM_001007257)	-79	PRDM2
396	A	chr1	178252269	178252369	intron (NM_170692, intron 1 of 17)	-58267	RASAL2
397	A	chr3	123698749	123698849	non-coding (NR_133919, exon 2 of 2)	11400	ROPN1
398	A	chr11	3071202	3071302	intron (NR_036542, intron 1 of 22)	7401	CARS
399	A	chr22	34317020	34317120	promoter-TSS (NM_004737)	-654	LARGE1
400	A	chr17	42853068	42853168	CpG-10697	16762	ADAM11
401	A	chr8	102064132	102064232	promoter-TSS (NR_033962)	-100	FLJ42969
402	A	chr19	984287	984387	promoter-TSS (NM_024100)	9	WDR18
403	A	chr19	1132250	1132350	promoter-TSS (NM_001100122)	-80	SBNO2
404	A	chr1	12289984	12290084	promoter-TSS (NM_018156)	-53	VPS13D
405	A	chr14	81594180	81594280	THE1B|LTR|ERVL-MaLR	74948	SNORA79
406	A	chr6	28411251	28411351	promoter-TSS (NM_001012455)	-33	ZSCAN23
407	A	chr10	25277873	25277973	intron (NR_072992, intron 4 of 6)	27164	ENKUR
408	A	chr20	61557846	61557946	promoter-TSS (NM_001193370)	7	DIDO1
409	A	chr12	15942375	15942475	promoter-TSS (NM_004447)	-103	EPS8
410	A	chr2	191273214	191273314	CpG	183	MFSD6
411	A	chr4	17579340	17579440	CpG	463	LAP3
412	A	chr14	105442646	105442746	intron (NM_138420, intron 1 of 6)	2015	AHNAK2
413	A	chr1	55411003	55411103	Intergenic	-35248	TMEM61
414	A	chr6	14721355	14721455	Intergenic	-435720	LINC01108
415	A	chrX	30928413	30928513	ERV3-16A3_LTR|LTR|ERVL	-21092	TAB3
416	A	chr3	184089476	184089576	TTS (NM_001290028)	6469	THPO
417	A	chrX	152864750	152864850	promoter-TSS (NM_152274)	5	LOC105373383
418	A	chr10	118719730	118719830	intron (NM_001127211, intron 3 of 16)	44918	SHTN1
419	A	chr16	29086359	29086459	non-coding (NR_003369, exon 1 of 17)	246	RRN3P2
420	A	chr6	100040896	100040996	MLT1H2|LTR|ERVL-MaLR	-13704	PRDM13
421	A	chr19	14685210	14685310	Intergenic	-2382	NDUFB7
422	A	chr9	139416877	139416977	intron (NM_017617, intron 4 of 33)	-2849	MIR4673
423	A	chr3	188374579	188374679	intron (NM_005578, intron 6 of 10)	-31940	MIR28
424	A	chr11	72739784	72739884	THE1D|LTR|ERVL-MaLR	113529	FCHSD2
425	A	chr2	43560912	43561012	intron (NR_144316, intron 29 of 36)	106612	LINC01126
426	A	chr3	153332483	153332583	intron (NR_146713, intron 3 of 6)	130249	C3orf79
427	A	chr9	94902689	94902789	Intergenic	-1010	LINC00475
428	A	chr5	130403453	130403553	MLT1M|LTR|ERVL-MaLR	97446	HINT1
429	A	chr20	30200794	30200894	Intergenic	5855	MIR3193
430	A	chr8	81261322	81261422	Intergenic	107748	MIR5708
431	A	chr11	115523335	115523435	THE1D|LTR|ERVL-MaLR	82095	LOC101928985
432	A	chr6	44026709	44026809	intron (NR_125864, intron 1 of 4)	15630	LOC101929705
433	A	chr11	68065293	68065393	Intergenic	-14716	LRP5
434	A	chr4	39047994	39048094	L4|LINE|RTE	1593	KLHL5
435	A	chr18	60212479	60212579	intron (NM_017742, intron 4 of 13)	22271	ZCCHC2
436	A	chr9	79168080	79168180	Intergenic	52581	GCNT1
437	A	chr14	25550013	25550113	MLT1H|LTR|ERVL-MaLR	-30560	STXBP6
438	A	chr1	26633275	26633375	promoter-TSS (NM_001077262)	-130	UBXN11
439	A	chr4	147156924	147157024	Intergenic	21284
440	A	chr9	81312702	81312802	Intergenic	400711	PSAT1
441	A	chr12	116737085	116737185	LTR33|LTR|ERVL	-22144	MED13L
442	A	chr3	75269614	75269714	LTR78|LTR|ERV1	6037	MIR4444-1
443	A	chr6	131451162	131451262	Intergenic	-5395	AKAP7
444	A	chr5	169064199	169064299	promoter-TSS (NM_004946)	-30	DOCK2
445	A	chr10	86024492	86024592	Intergenic	-15194	LINC00858
446	A	chr8	93438825	93438925	Intergenic	228847	LOC102724710
447	A	chr6	75316540	75316640	intron (NR_110856, intron 2 of 3)	521908	SNORD156
448	A	chr4	15958008	15958108	Intergenic	6740	FGFBP2
449	A	chr12	18976555	18976655	Tigger4|DNA|TcMar-Tigger	85552	CAPZA3
450	A	chr9	123631077	123631177	promoter-TSS (NM_001286842)	62	PHF19
451	A	chr10	10424292	10424392	L1MA5|LINE|L1	79970	CELF2-DT
452	A	chr22	38006878	38006978	intron (NM_001172688, intron 1 of 17)	1881	GGA1
453	A	chr1	95320062	95320162	intron (NM_001114106, intron 9 of 14)	30063	SLC44A3
454	A	chr17	72237762	72237862	intron (NM_032646, intron 4 of 13)	-6693	TTYH2
455	A	chr19	1039945	1040045	promoter-TSS (NM_019112)	-107	ABCA7
456	A	chr9	36166657	36166757	CpG	-2678	CCIN
457	A	chr11	112090599	112090699	TTS (NM_001256398)	-6502	PTS
458	A	chr21	34760654	34760754	Intergenic	-14498	IFNGR2
459	A	chr19	16557869	16557969	intron (NM_021235, intron 1 of 22)	24862	EPS15L1
460	A	chr2	73520820	73520920	promoter-TSS (NM_001965)	-194	EGR4
461	A	chr2	109237688	109237788	promoter-TSS (NM_001193484)	31	LIMS1
462	A	chr2	29353349	29353449	intron (NM_001287528, intron 2 of 14)	15118	CLIP4
463	A	chr2	101966827	101966927	3' UTR (NM_153836, exon 4 of 4)	37088	CREG2
464	A	chr2	38894470	38894570	AluSx3|SINE|Alu	1264	GALM
465	A	chrX	152127475	152127575	CpG	17310	ZNF185
466	A	chr16	11038334	11038434	promoter-TSS (NM_015226)	-37	CLEC16A
467	A	chr11	65756568	65756668	Intergenic	-12932	BANF1
468	A	chr18	13813408	13813508	Intergenic	-10690	MC5R
469	A	chr12	6147380	6147480	intron (NM_000552, intron 18 of 51)	1919	SNORA120
470	A	chr1	215313662	215313762	Tigger3b|DNA|TcMar-Tigger	57632	KCNK2
471	A	chr17	19140726	19140826	promoter-TSS (NM_148921)	86	EPN2
472	A	chr19	41328891	41328991	LTR5B|LTR|ERVK	-11936	CYP2T1P
473	A	chr5	65221313	65221413	CpG	-1019	ERBIN
474	A	chr9	112658681	112658781	intron (NM_007203, intron 3 of 10)	116253	PALM2-AKAP2
475	A	chr11	64851573	64851673	promoter-TSS (NM_006782)	-71	ZFPL1
476	A	chr1	23728856	23728956	L2a|LINE|L2	22335	TCEA3
477	A	chr4	124319423	124319523	promoter-TSS (NM_001258039)	-68	SPRY1
478	A	chr22	28769998	28770098	intron (NM_001145418, intron 2 of 22)	-85809	MIR5739
479	A	chr6	32940099	32940199	promoter-TSS (NM_001199456).6	-712	BRD2
480	A	chr15	101548685	101548785	CpG	89173	LRRK1
481	A	chr15	96586265	96586365	Intergenic	84755	LOC105369212
482	A	chr5	139562398	139562498	intron (NM_032412, intron 1 of 2)	7675	CYSTM1
483	A	chr5	150880409	150880509	Intergenic	21250	MIR6499
484	A	chr11	68722867	68722967	MIR|SINE|MIR	25538	MRGPRD
485	A	chr13	73799001	73799101	Intergenic	165908	KLF5
486	A	chr11	60296578	60296678	intron (NM_001012417, intron 5 of 6)	13763	MS4A13
487	A	chr15	64126170	64126270	promoter-TSS (NM_003922)	-73	HERC1
488	A	chrX	148713068	148713168	CpG	330	TMEM185A
489	A	chr5	111754949	111755049	promoter-TSS (NM_001347888)	-25	EPB41L4A
490	A	chr19	46389381	46389481	promoter-TSS (NM_015649)	-32	IRF2BP1
491	A	chr7	25300831	25300931	Intergenic	-32776	NPVF
492	A	chr1	46663975	46664075	promoter-TSS (NM_017739)	96	POMGNT1
493	A	chr10	121417908	121418008	intron (NM_004281, intron 1 of 3)	7076	BAG3
494	A	chrX	61815113	61815213	ALR/Alpha|Satellite|centr	756048	SPIN4
495	A	chr10	30025890	30025990	promoter-TSS (NM_001323599)	-75	SVIL
496	A	chr2	45182883	45182983	CpG	-13916	SIX3-AS1
497	A	chr3	69101118	69101218	exon (NM_007114, exon 1 of 17)	316	TMF1
498	A	chr22	45527790	45527890	L2|LINE|L2	20625	NUP50-DT
499	A	chr9	100565816	100565916	CpG	49496	PTCSC2
500	A	chr17	42416207	42416307	Intergenic	-6197	GRN
501	A	chr17	685445	685545	promoter-TSS (NM_001366248)	25	GLOD4
502	A	chr8	107093330	107093430	Intergenic	-20649	ZFPM2-AS1
503	A	chr19	16269864	16269964	TTS (NR_111903)	14422	CIB3
504	A	chr5	81134514	81134614	MLT1F1|LTR|ERVL-MaLR	-87492	SSBP2
505	A	chr1	27719020	27719120	promoter-TSS (NM_005281)	-56	GPR3
506	A	chr1	226891196	226891296	CpG	-28477	ITPKB-IT1
507	A	chr7	41749393	41749493	intron (NR_027118, intron 1 of 3)	-6755	INHBA
508	A	chr18	14450429	14450529	CpG	48226	CXADRP3
509	A	chr15	75939975	75940075	CpG	-1323	SNX33
510	A	chr1	202522852	202522952	intron (NM_001197131, intron 1 of 6)	13660	PPP1R12B
511	A	chr2	62514825	62514925	AluJb|SINE|Alu	72219	B3GNT2
512	A	chr19	17147012	17147112	Intergenic	-9442	CPAMD8
513	A	chrY	23960818	23960918	Intergenic	79765	RBMY1E
514	A	chr17	76642070	76642170	Intergenic	-13981	SCAT1
515	A	chr17	17585700	17585800	CpG	978	RAI1
516	A	chr1	9779302	9779402	intron (NM_001350235, intron 8 of 22)	27827	PIK3CD
517	A	chr22	45698042	45698142	L1ME1|LINE|L1	-6749	FAM118A
518	A	chr11	8223623	8223723	Intergenic	-33101	RIC3
519	A	chr5	139981888	139981988	Intergenic	30822	CD14
520	A	chr17	63010087	63010187	3' UTR (NM_006572, exon 4 of 4)	-38434	AMZ2P1
521	A	chr19	30251096	30251196	Intergenic	-44450	C19orf12
522	A	chrY	14773961	14774061	promoter-TSS (NR_001545)	-287	TTTY15
523	A	chr19	12917305	12917405	promoter-TSS (NM_006397)	-73	RNASEH2A
524	A	chr15	76129414	76129514	Intergenic	-6324	UBE2Q2
525	A	chr10	46948845	46948945	L1ME2|LINE|L1	-2577	LOC101927699
526	A	chr20	36343527	36343627	intron (NM_030877, intron 1 of 15)	21145	CTNNBL1
527	A	chr14	21092963	21093063	CpG	16837	OR6S1
528	A	chr3	112453701	112453801	Intergenic	-2185	MIR9900
529	A	chrX	109245628	109245728	promoter-TSS (NM_001353849)	-185	TMEM164
530	A	chr1	40004971	40005071	intron (NR_144357, intron 8 of 11)	20349	PPIEL
531	A	chr6	7910106	7910206	5' UTR (NM_001145549, exon 1 of 10)	154	TXNDC5
532	A	chr11	76432929	76433029	promoter-TSS (NR_024042)	-146	GUCY2EP
533	A	chr14	22386179	22386279	Intergenic	-246997	OR4E1
534	A	chr7	139912031	139912131	Intergenic	35020	KDM7A-DT
535	A	chr7	156544153	156544253	L2a|LINE|L2	107708	RNF32
536	A	chr18	46188661	46188761	intron (NM_014772, intron 3 of 11)	-8260	MIR4743
537	A	chr8	145582214	145582314	promoter-TSS (NM_001363122)	-9	SLC52A2
538	A	chr4	175040351	175040451	intron (NR_125896, intron 2 of 4)	101148	LINC02268
539	A	chr4	180980260	180980360	CpG	1099992	LINC00290
540	A	chr9	75093213	75093313	Intergenic	-43454	TMC1
541	A	chr20	4301158	4301258	MLT1I|LTR|ERVL-MaLR	-71274	ADRA1D
542	A	chr20	656315	656415	promoter-TSS (NM_033129)	81	SCRT2
543	A	chr1	167678408	167678508	TTS (NM_052862)	-12761	MPZL1
544	A	chr2	90481599	90481699	(GCTG)n|Simple_repeat|Simple_repeat	1366326	LSP1P4
545	A	chr3	16288988	16289088	Intergenic	17412	DPH3
546	A	chr7	23301605	23301705	intron (NM_002510, intron 6 of 10)	15261	GPNMB
547	A	chr3	152928593	152928693	Intergenic	48628	RAP2B
548	A	chr19	50145198	50145298	promoter-TSS (NM_021228)	-218	SCAF1
549	A	chr1	17222667	17222767	TTS (NR_004400).4	242	RNU1-1
550	A	chr18	13353512	13353612	L1MB2|LINE|L1	73971	LDLRAD4-AS1
551	A	chr19	6863672	6863772	Intergenic	-23868	ADGRE1
552	A	chr22	23226290	23226390	Intergenic	-2107	MIR5571
553	A	chr7	108137725	108137825	intron (NM_001256010, intron 5 of 9)	28804	PNPLA8
554	A	chr10	92607293	92607393	intron (NM_000872, intron 1 of 2)	10453	HTR7
555	A	chr4	84188754	84188854	exon (NM_015697, exon 6 of 7)	17144	COQ2
556	A	chr3	71297814	71297914	AluSg|SINE|Alu	-3636	FOXP1
557	A	chr4	549024	549124	(CCCA)n|Simple_repeat|Simple_repeat	21015	TMEM271
558	A	chr11	122891837	122891937	MLT1E2|LTR|ERVL-MaLR	3613	LOC341056
559	A	chr6	1615273	1615373	CpG-21621	5173	FOXC1
560	A	chr8	16266914	16267014	LTR8|LTR|ERV1	-216664	MSR1
561	A	chr20	62573220	62573320	promoter-TSS (NR_031735)	-373	MIR1914
562	A	chr6	138280298	138280398	Intergenic	-13411	LINC02528
563	A	chr7	157668293	157668393	intron (NM_001308268, intron 12 of 22)	21066	LOC100506585
564	A	chr3	23692038	23692138	Intergenic	-155358	UBE2E1
565	A	chr19	59025406	59025506	exon (NM_001316979, exon 3 of 3)	-2024	SLC27A5
566	A	chr8	120461106	120461206	MSTA|LTR|ERVL-MaLR	32470	CCN3
567	A	chr5	55322892	55322992	Intergenic	31947	FLJ31104
568	A	chr8	129694581	129694681	Intergenic	-117706	LINC00824
569	A	chr11	65209431	65209531	non-coding (NR_131012, exon 1 of 1)	-2448	MIR612
570	A	chr13	25823384	25823484	exon (NM_004685, exon 14 of 14)	38192	MTMR6
571	A	chr11	13712931	13713031	L1MB5|LINE|L1	22766	FAR1
572	A	chr21	45553433	45553533	promoter-TSS (NM_001363761)	-11	GATD3A
573	A	chr16	3907467	3907567	intron (NM_004380, intron 1 of 30)	22604	CREBBP
574	A	chr9	95821832	95821932	intron (NM_001287008, intron 1 of 3)	899	SUSD3
575	A	chr4	185253022	185253122	LTR82B|LTR|ERVL	22058	LINC02363
576	A	chr2	18360083	18360183	Intergenic	300199	KCNS3
577	A	chr2	45975468	45975568	intron (NM_005400, intron 1 of 14)	96704	PRKCE
578	A	chr9	33473877	33473977	promoter-TSS (NM_139235)	-5	NOL6
579	A	chr1	156698517	156698617	promoter-TSS (NM_001303095)	-9	ISG20L2
580	A	chr1	72754724	72754824	L1ME3B|LINE|L1	-6552	NEGR1
581	A	chr2	137181203	137181303	CpG	-305528	CXCR4
582	A	chr5	140998599	140998699	promoter-TSS (NM_001314007)	-82	DIAPH1
583	A	chr4	175515059	175515159	Intergenic	-71060	HPGD
584	A	chr19	36294705	36294805	L1MC4a|LINE|L1	-5944	LINC01529
585	A	chrX	117629515	117629615	promoter-TSS (NM_144658)	-307	DOCK11
586	A	chr1	66717432	66717532	L2|LINE|L2	-80309	PDE4B
587	A	chr6	4776004	4776104	promoter-TSS (NM_001368126)	-584	CDYL
588	A	chr17	1686085	1686185	AluYc|SINE|Alu	11170	SERPINF1
589	A	chr22	37374229	37374329	Intergenic	12990	LL22NC01-81G9.3
590	A	chr18	13801163	13801263	CpG	-22935	MC5R
591	A	chr12	100013716	100013816	L1PA17|LINE|L1	-27765	FAM71C
592	A	chr9	86264105	86264205	MER20B|DNA|hAT-Charlie	26097	IDNK
593	A	chr5	176884667	176884767	exon (NM_001363541, exon 14 of 15)	4710	DBN1
594	A	chr20	5107395	5107495	promoter-TSS (NM_003818)	-177	PCNA
595	A	chr14	65541603	65541703	TTS (NM_002382)	-14983	LOC100506321
596	A	chr18	10113814	10113914	Intergenic	199851	VAPA
597	A	chr7	158602438	158602538	MER57B2|LTR|ERV1	19712	ESYT2
598	A	chr11	73731776	73731876	intron (NM_001286577, intron 32 of 32)	-11544	UCP3
599	A	chr6	36646712	36646812	promoter-TSS (NR_144384)	271	CDKN1A
600	A	chr22	39097024	39097124	promoter-TSS (NM_014876)	-126	JOSD1
601	A	chr6	3338121	3338221	MER34A|LTR|ERV1	78990	PSMG4
602	A	chr17	68101439	68101539	intron (NM_001291624, intron 1 of 3)	503	KCNJ16
603	A	chr16	629164	629264	intron (NM_148920, intron 7 of 9)	9246	PIGQ
604	A	chr2	223448589	223448689	THE1C|LTR|ERVL-MaLR	72172	FARSB
605	A	chr6	58267526	58267626	AluY|SINE|Alu	-4369	GUSBP4
606	A	chr3	126690935	126691035	Intergenic	-16452	PLXNA1
607	A	chr21	45445107	45445207	intron (NM_003274, intron 1 of 22)	12967	TRAPPC10
608	A	chr3	188324633	188324733	intron (NM_005578, intron 5 of 10)	-38229	LPP-AS1
609	A	chr15	51869332	51869432	intron (NM_001174116, intron 1 of 42)	45586	DMXL2
610	A	chr11	64008720	64008820	promoter-TSS (NM_057092)	-146	FKBP2
611	A	chr6	110743843	110743943	MLT1B|LTR|ERVL-MaLR	-7115	DDO
612	A	chr15	44039185	44039285	promoter-TSS (NR_002318)	599	PDIA3
613	A	chr19	56154395	56154495	promoter-TSS (NM_016535)	-570	ZNF581
614	A	chr14	23160674	23160774	L2c|LINE|L2	-56975	OR6J1
615	A	chr20	3993427	3993527	intron (NM_001134338, intron 1 of 6)	2728	RNF24
616	A	chr5	147862560	147862660	non-coding (NR_104445, exon 8 of 8)	99089	FBXO38
617	A	chr12	64616021	64616121	promoter-TSS (NM_001300940)	5	C12orf66
618	A	chr19	16449961	16450061	Intergenic	14374	KLF2
619	A	chr1	762859	762959	promoter-TSS (NR_024321)	-7	LINC00115
620	A	chr3	33481952	33482052	promoter-TSS (NM_014517)	-105	UBP1
621	A	chr15	101734358	101734458	intron (NM_014918, intron 2 of 2)	57845	CHSY1
622	A	chr2	11484855	11484955	promoter-TSS (NM_004850)	-143	ROCK2
623	A	chr14	22898159	22898259	intron (NR_148363, intron 1 of 2)	3536	LOC105370401
624	A	chr19	49148228	49148328	intron (NR_136241, intron 2 of 8)	1166	CA11
625	A	chr20	58681399	58681499	AluSz|SINE|Alu	18708	LOC729296
626	A	chr17	2342072	2342172	intron (NM_024086, intron 7 of 9)	-23392	LOC284009
627	A	chr5	175665257	175665357	promoter-TSS (NR_131772)	-55	SIMC1
628	A	chr2	97442531	97442631	AluSx3|SINE|Alu	15942	CNNM4
629	A	chr11	59887365	59887465	L1MC2|LINE|L1	31278	MS4A2
630	A	chr7	68711939	68712039	MLT1H1|LTR|ERVL-MaLR	350621	CT66
631	A	chr3	159480985	159481085	CpG	5366	IQCJ-SCHIP1-AS1
632	A	chr9	94279263	94279363	L1MC4a|LINE|L1	-92405	NFIL3
633	A	chr10	97457346	97457446	MSTC|LTR|ERVL-MaLR	-3496	TCTN3
634	A	chr12	7984847	7984947	intron (NM_153449, intron 4 of 11)	40614	SLC2A14
635	A	chr19	54551032	54551132	intron (NM_001288793, intron 1 of 5)	16069	VSTM1
636	A	chr13	45915140	45915240	promoter-TSS (NR_024458)	128	TPT1
637	A	chr8	134904904	134905004	MER96|DNA|hAT	6215	LOC101927822
638	A	chr4	77973645	77973745	intron (NM_001348140, intron 6 of 6)	22368	CCNI
639	A	chr14	33366481	33366581	Intergenic	-41554	NPAS3
640	A	chr16	31127811	31127911	Intergenic	-1124	KAT8
641	A	chr13	77566124	77566224	promoter-TSS (NM_001366624)	-42	CLN5
642	A	chr13	21517768	21517868	intron (NR_104058, intron 2 of 5)	5749	LINC00367
643	A	chr9	114715859	114715959	Intergenic	21529	MIR4668
644	A	chr9	31211193	31211293	MER52D|LTR|ERV1	170245	LINC01243
645	A	chr20	8054136	8054236	MLT1F2|LTR|ERVL-MaLR	-53778	TMX4
646	A	chr1	120594574	120594674	intron (NM_024408, intron 1 of 33)	17626	NOTCH2NLR
647	A	chr6	82707128	82707228	intron (NR_149135, intron 3 of 3)	-59040	LINC02542
648	A	chr6	1604718	1604818	promoter-TSS (NR_125804)	-998	FOXCUT
649	A	chr11	59523342	59523442	intron (NM_004177, intron 1 of 10)	543	STX3
650	A	chr9	33722168	33722268	Intergenic	16196	LINC01251
651	A	chr17	72489608	72489708	Intergenic	26885	CD300A
652	A	chr17	72766969	72767069	non-coding (NR_130954, exon 6 of 6)	5465	NAT9
653	A	chr10	82422621	82422721	Intergenic	13118	LINC02655
654	A	chr8	17926932	17927032	intron (NM_001127505, intron 4 of 13)	13723	ASAH1
655	A	chr9	130565152	130565252	promoter-TSS (NR_110170)	41	FPGS
656	A	chr19	42959995	42960095	intron (NR_073179, intron 1 of 1)	-12947	CXCL17
657	A	chr20	25388272	25388372	promoter-TSS (NR_134574)	3	GINS1
658	A	chrX	153237733	153237833	promoter-TSS (NM_003492)	-422	TMEM187
659	A	chr3	105678684	105678784	Intergenic	-90489	CBLB
660	A	chr7	29182120	29182220	AluSx|SINE|Alu	3983	CPVL
661	A	chr15	26179132	26179232	intron (NR_040082, intron 1 of 4)	31675	LINC02346
662	A	chr21	47451540	47451640	L1MB7|LINE|L1	49927	COL6A1
663	A	chr17	29820284	29820384	intron (NM_001346748, intron 1 of 12)	5208	RAB11FIP4
664	A	chr1	225615746	225615846	promoter-TSS (NM_002296)	-56	LBR
665	A	chr21	18984153	18984253	non-coding (NR_149073, exon 1 of 1)	199	BTG3-AS1
666	A	chr13	45984271	45984371	intron (NM_001286806, intron 1 of 8)	-7976	SLC25A30-AS1
667	A	chr2	85642066	85642166	promoter-TSS (NM_001256139)	-919	CAPG
668	A	chr15	51914673	51914773	exon (NM_001174117, exon 1 of 41)	245	DMXL2
669	A	chr9	139736868	139736968	promoter-TSS (NM_001080482)	-12	AJM1
670	A	chr11	33796141	33796241	promoter-TSS (NM_012175)	-54	FBXO3-DT
671	A	chr13	45343552	45343652	Intergenic	40164	LINC00330
672	A	chr1	45477779	45477879	promoter-TSS (NR_036510)	-97	UROD
673	A	chr20	61531736	61531836	intron (NM_080797, intron 6 of 14)	-17531	SNORA117
674	A	chr10	25012465	25012565	promoter-TSS (NR_160023)	301	ARHGAP21
675	A	chr12	12956306	12956406	MLT1N2|LTR|ERVL-MaLR	-9924	DDX47
676	A	chr8	104790981	104791081	L1MA4|LINE|L1	-40417	RIMS2
677	A	chr2	202979694	202979794	non-coding (NR_135244, exon 2 of 4)	2037	KIAA2012-AS1
678	A	chr10	30818561	30818661	Intergenic	95036	MAP3K8
679	A	chr5	61888550	61888650	THE1C|LTR|ERVL-MaLR	13954	LRRC70
680	A	chrX	77395059	77395159	promoter-TSS (NM_015975)	38	TAF9B
681	A	chr5	79509413	79509513	intron (NR_126061, intron 1 of 13)	42404	SERINC5
682	A	chr22	29209918	29210018	Intergenic	-13408	XBP1
683	A	chr12	100557813	100557913	TTS (NR_024261)	9258	GOLGA2P5
684	A	chr7	75491040	75491140	L1M4|LINE|L1	-17220	RHBDD2
685	A	chr1	231376916	231377016	promoter-TSS (NM_152379)	8	GNPAT
686	A	chr7	114562814	114562914	CpG	655	MDFIC
687	A	chr5	131992164	131992264	promoter-TSS (NM_001354993)	0	IL13
688	A	chr19	54851092	54851192	promoter-TSS (NM_012276)	-709	LILRA4
689	A	chr12	32028381	32028481	Intergenic	11706	LINC02422
690	A	chr9	123693667	123693767	Intergenic	-2266	TRAF1
691	A	chr10	94276990	94277090	intron (NM_001322796, intron 4 of 24)	-19522	IDE
692	A	chr20	17976886	17976986	Intergenic	27275	MGME1
693	A	chr1	226821958	226822058	3' UTR (NM_002221, exon 8 of 8)	40761	ITPKB-IT1
694	A	chr3	116477143	116477243	Intergenic	48558	TUSC7
695	A	chr18	10490780	10490880	TTS (NM_153000)	-35194	NAPG
696	A	chr8	126446963	126447063	intron (NM_025195, intron 2 of 2)	2562	TRIB1
697	A	chr5	124541722	124541822	intron (NR_109882, intron 4 of 5)	169248	LOC101927421
698	A	chr19	10519641	10519741	Intergenic	-5473	CDC37
699	A	chr2	129076493	129076593	promoter-TSS (NM_004807)	-101	HS6ST1
700	A	chr9	35636326	35636426	Intergenic	-9891	LOC101926948
701	A	chr1	247373871	247373971	CpG	-8559	MIR3916
702	A	chr9	95993785	95993885	intron (NM_001282394, intron 3 of 29)	46623	WNK2
703	A	chr11	129907092	129907192	Intergenic	-32647	APLP2
704	A	chr20	16453288	16453388	intron (NM_024704, intron 12 of 25)	100755	KIF16B
705	A	chr9	136208737	136208837	3' UTR (NM_181491, exon 4 of 4)	-5762	SURF6
706	A	chr11	10814080	10814180	Intergenic	9025	SNORD97
707	A	chr1	40299485	40299585	L1MB2|LINE|L1	44887	LOC101929536
708	A	chr19	14682773	14682873	promoter-TSS (NM_004146)	55	NDUFB7
709	A	chr11	123447843	123447943	intron (NM_001286564, intron 1 of 19)	16923	GRAMD1B
710	A	chr12	111264586	111264686	Intergenic	-20155	CCDC63
711	A	chr2	113484414	113484514	intron (NM_001350494, intron 15 of 16)	5401	NT5DC4
712	A	chr11	82618564	82618664	AluJo|SINE|Alu	-5832	PRCP
713	A	chr17	57642903	57643003	promoter-TSS (NM_001166301)	-18	DHX40
714	A	chr14	75651240	75651340	MIR3|SINE|MIR	-7975	TMED10
715	A	chr18	77905695	77905795	promoter-TSS (NR_028339)	-62	PARD6G-AS1
716	A	chr7	102105341	102105441	promoter-TSS (NM_152892)	-40	LRWD1
717	A	chr18	74872659	74872759	Intergenic	-27970	MBP
718	A	chr22	46959329	46959429	Intergenic	-13606	GRAMD4
719	A	chr20	30700843	30700943	intron (NM_001363731, intron 1 of 17)	3362	TM9SF4
720	A	chr5	96144151	96144251	promoter-TSS (NM_001040458)	-309	ERAP1
721	A	chr16	2710852	2710952	non-coding (NR_040023, exon 3 of 3)	12538	ERVK13-1
722	A	chrX	11768266	11768366	Intergenic	-7962	MSL3
723	A	chrX	3662003	3662103	Intergenic	-30363	PRKX
724	A	chr3	25824641	25824741	CpG	243	NGLY1
725	A	chr10	9927856	9927956	Tigger1|DNA|TcMar-Tigger	-172779	LINC02670
726	A	chr11	95409639	95409739	LTR33|LTR|ERVL	113257	FAM76B
727	A	chr22	47070422	47070522	intron (NM_015124, intron 15 of 18)	54189	GRAMD4
728	A	chr2	9659500	9659600	intron (NM_003183, intron 8 of 18)	36409	ADAM17
729	A	chr12	53611172	53611272	intron (NM_001243730, intron 2 of 8)	2924	RARG
730	A	chr3	116863823	116863923	LTR86A1|LTR|ERVL	223595	LINC00901
731	A	chr19	55672016	55672116	exon (NM_001256714, exon 9 of 12)	-2966	TNNI3
732	A	chr1	25664753	25664853	promoter-TSS (NM_001321772)	-22	TMEM50A
733	A	chr19	39155387	39155487	intron (NM_001322033, intron 1 of 20)	17148	ACTN4
734	A	chr20	30109223	30109323	AluSc8|SINE|Alu	7028	HM13
735	A	chr6	134245200	134245300	Intergenic	-28058	TBPL1
736	A	chr8	25129320	25129420	TTS (NM_001322810)	-73548	MIR6876
737	A	chr11	9759805	9759905	exon (NM_015055, exon 8 of 12)	-19985	SBF2-AS1
738	A	chr22	42362712	42362812	L2c|LINE|L2	-2680	SEPTIN3
739	A	chr2	102380504	102380604	intron (NM_145686, intron 2 of 30)	66385	MAP4K4
740	A	chr12	62387686	62387786	intron (NM_178539, intron 1 of 4)	198884	TAFA2
741	A	chr8	66782419	66782519	MER48|LTR|ERV1	-28170	PDE7A
742	A	chr5	96191355	96191455	Intergenic	-20238	ERAP2
743	A	chr14	102173768	102173868	Intergenic	-22956	LINC00239
744	A	chr12	123591636	123591736	intron (NM_020845, intron 1 of 24)	3289	PITPNM2
745	A	chr1	235257229	235257329	Intergenic	33973	SNORA14B
746	A	chr1	173391672	173391772	L2c|LINE|L2	38779	LOC101928673
747	A	chr1	182375327	182375427	Tigger3c|DNA|TcMar-Tigger	-1379	LINC00272
748	A	chr16	11349966	11350066	promoter-TSS (NM_003745)	23	SOCS1
749	A	chr12	108954943	108955043	promoter-TSS (NR_135127)	-44	SART3
750	A	chr12	123187906	123188006	promoter-TSS (NM_177551)	-52	HCAR2
751	A	chr2	100106426	100106526	promoter-TSS (NM_001037872)	3	REV1
752	A	chr16	4401266	4401366	promoter-TSS (NM_016069)	6	PAM16
753	A	chr13	41345333	41345433	promoter-TSS (NM_005830)	-57	MRPS31
754	A	chr8	139685330	139685430	intron (NM_152888, intron 41 of 64)	-175407	FAM135B
755	A	chr17	8279993	8280093	promoter-TSS (NM_001304947)	-21	KRBA2
756	A	chr2	135496182	135496282	MLT1K|LTR|ERVL-MaLR	-19662	TMEM163
757	A	chr2	10410810	10410910	Intergenic	-32170	HPCAL1
758	A	chr5	35853838	35853938	AluSz|SINE|Alu	-3105	IL7R
759	A	chr4	38167859	38167959	Intergenic	46334	TBC1D1
760	A	chr16	67596230	67596330	promoter-TSS (NR_158165)	-68	LOC107984813
761	A	chr5	162888663	162888763	AluYc|SINE|Alu	1075	HMMR
762	A	chr1	212699214	212699314	Intergenic	-19772	LINC01740
763	A	chr4	62067187	62067287	promoter-TSS (NM_001371342)	289
764	A	chr11	46143182	46143282	promoter-TSS (NM_001352029)	-696	PHF21A
765	A	chr9	134637960	134638060	CpG	-22679	RAPGEF1
766	A	chr10	104489111	104489211	intron (NM_001350989, intron 6 of 12)	-14544	WBP1L
767	A	chr19	6772526	6772626	promoter-TSS (NM_005428)	-143	VAV1
768	A	chr14	73603378	73603478	CpG	213	PSEN1
769	A	chr17	1293823	1293923	MIRc|SINE|MIR	9643	YWHAE
770	A	chr17	38267945	38268045	Intergenic	-10229	MSL1
771	A	chr10	24932015	24932115	intron (NM_001367454, intron 4 of 25)	-20293	ARHGAP21
772	A	chr11	2920061	2920161	promoter-TSS (NM_183233)	-810	SLC22A18
773	A	chr11	47235898	47235998	promoter-TSS (NM_001300734)	-545	DDB2
774	A	chr13	32892326	32892426	Charlie1a|DNA|hAT-Charlie	2759	BRCA2
775	A	chr17	16487728	16487828	CpG	-15252	ZNF287
776	A	chr11	92930803	92930903	promoter-TSS (NM_001286139)	-261	SLC36A4
777	A	chr6	32997207	32997307	Intergenic	-19889	HLA-DOA
778	A	chr7	107548379	107548479	L2c|LINE|L2	16801	DLD
779	A	chr6	136316662	136316762	intron (NM_018945, intron 2 of 12)	77253	LOC644135
780	A	chr8	71452832	71452932	MSTA|LTR|ERVL-MaLR	67022	TRAM1
781	A	chr20	48391953	48392053	Intergenic	-37247	SLC9A8
782	A	chr15	67546939	67547039	promoter-TSS (NM_024666)	10	AAGAB
783	A	chr20	50720483	50720583	intron (NM_199427, intron 5 of 8)	1490	ZFP64
784	A	chr16	33888480	33888580	(CATTC)n|Satellite|Satellite	-77515	MIR9901
785	A	chr13	40351873	40351973	intron (NM_001145079, intron 18 of 18)	-113651	MIR4305
786	A	chr15	80285898	80285998	Intergenic	-22410	BCL2A1
787	A	chr1	67461817	67461917	Intergenic	57964	SLC35D1
788	A	chr5	174363023	174363123	intron (NR_046113, intron 2 of 2)	59661	LINC01951
789	A	chr7	143489849	143489949	Intergenic	-17184	TCAF2P1
790	A	chr10	104154057	104154157	promoter-TSS (NM_001077494)	-228	NFKB2
791	A	chr2	38405436	38405536	intron (NR_027252, intron 2 of 2)	47239	CYP1B1-AS1
792	A	chr19	10806493	10806593	Intergenic	-5572	QTRT1
793	A	chr22	17709754	17709854	Intergenic	-7066	ADA2
794	A	chr11	65255182	65255282	Intergenic	-9977	MALAT1
795	A	chr5	96384985	96385085	Intergenic	90898	LNPEP
796	A	chr9	66118825	66118925	L2a|LINE|L2	-338414	LINC01410
797	A	chr2	166923895	166923995	intron (NR_148667, intron 3 of 28)	-14096	SCN1A-AS1
798	A	chr17	42092349	42092449	promoter-TSS (NM_032376)	-68	TMEM101
799	A	chr6	126156694	126156794	intron (NM_001199621, intron 2 of 14)	-16740	NCOA7-AS1
800	A	chr19	5139348	5139448	L1MB1|LINE|L1	170274	KDM4B
801	A	chr6	138838938	138839038	MLT1N2|LTR|ERVL-MaLR	-18357	NHSL1
802	A	chr14	24578109	24578209	intron (NM_006177, intron 1 of 3)	-5747	DCAF11
803	A	chr3	137787536	137787636	TTS (NM_001170538)	44736	DZIP1L
804	A	chr2	46775163	46775263	intron (NM_012249, intron 2 of 4)	-5497
805	A	chr6	13873069	13873169	Intergenic	-51558	RNF182
806	A	chr8	39853329	39853429	LTR13|LTR|ERVK	60905	IDO2
807	A	chr16	79203204	79203304	intron (NM_001291997, intron 7 of 7)	431380	MAF
808	A	chr5	171392977	171393077	MSTA|LTR|ERVL-MaLR	40850	FBXW11
809	A	chr15	67125072	67125172	L1MC4|LINE|L1	123731	LINC02206
810	A	chr7	125063958	125064058	MER99|DNA|hAT?	-159663	LOC101928254
811	A	chr3	150473819	150473919	intron (NM_005067, intron 1 of 1)	7087	SIAH2
812	A	chr5	66595153	66595253	MIR|SINE|MIR	-102576	CD180
813	A	chr9	37968376	37968476	intron (NM_003028, intron 3 of 5)	-64076	SLC25A51
814	A	chr5	10596069	10596169	intron (NM_001164440, intron 1 of 3)	31937	ANKRD33B
815	A	chr5	72750448	72750548	intron (NR_126410, intron 4 of 4)	-5896	FOXD1
816	A	chr11	35601279	35601379	Intergenic	-38679	FJX1
817	A	chr5	56282259	56282359	Intergenic	-34352	MIER3
818	A	chr7	141264196	141264296	THE1C|LTR|ERVL-MaLR	13036	AGK
819	A	chr2	64083505	64083605	exon (NM_006759, exon 2 of 10)	14541	UGP2
820	A	chr7	112190675	112190775	Intergenic	-67395	LOC100996249
821	A	chr11	118230220	118230320	promoter-TSS (NM_001204077)	-45	UBE4A
822	A	chr8	16683701	16683801	Intergenic	176103	FGF20
823	A	chr8	26087467	26087567	Intergenic	-61507	PPP2R2A
824	A	chr11	63920632	63920732	intron (NM_014067, intron 1 of 10)	12903	MACROD1
825	A	chr13	75793934	75794034	Intergenic	20533	CTAGE11P
826	A	chr18	9685228	9685328	Intergenic	-23020	RAB31
827	A	chr12	19398130	19398230	intron (NM_001256787, intron 1 of 25)	39921	PLEKHA5
828	A	chr12	7033609	7033709	promoter-TSS (NM_001007026)	37	ATN1
829	A	chr6	155054816	155054916	5' UTR (NM_014892, exon 1 of 20)	354	SCAF8
830	A	chr9	21817311	21817411	MLT1E1|LTR|ERVL-MaLR	14726	MTAP
831	A	chr13	46751092	46751192	intron (NM_002298, intron 1 of 15)	5170	LCP1
832	A	chr12	106659138	106659238	L1MA2|LINE|L1	-17390	CKAP4
833	A	chr2	20707056	20707156	Intergenic	-5822	LOC107985856
834	A	chr9	33297603	33297703	MLT1E|LTR|ERVL-MaLR	7139	NFX1
835	A	chr2	70161600	70161700	intron (NM_002357, intron 3 of 5)	19409	MXD1
836	A	chr1	207346416	207346516	L2|LINE|L2	68888	C4BPA
837	A	chr19	40596795	40596895	promoter-TSS (NM_001142579)	0	ZNF780A
838	A	chr7	150691735	150691835	intron (NM_001160110, intron 1 of 13)	893	NOS3
839	A	chr10	118890928	118891028	3' UTR (NM_199131, exon 4 of 4)	-4881	SHTN1
840	A	chr11	10919852	10919952	Intergenic	40138	ZBED5-AS1
841	A	chr12	121975179	121975279	CpG	42922	KDM2B
842	A	chr17	56190525	56190625	Intergenic	29795	DYNLL2
843	A	chr19	10959047	10959147	promoter-TSS (NM_001136482)	6	C19orf38
844	A	chr11	74916093	74916193	3' UTR (NM_001145211, exon 14 of 14)	-35676	TPBGL
845	A	chr2	204400129	204400229	promoter-TSS (NM_001329728)	-155	RAPH1
846	A	chr17	32582163	32582263	promoter-TSS (NM_002982)	-91	CCL2
847	A	chr17	7118330	7118430	intron (NR_135527, intron 3 of 20)	-2064	ACADVL
848	A	chr15	63666926	63667026	intron (NM_206925, intron 2 of 9)	7069	CA12
849	A	chr12	127650767	127650867	LSU-rRNA_Hsa|rRNA|rRNA	-105875	LINC02405
850	A	chr1	42127830	42127930	CpG	-177526	EDN2
851	A	chr18	24127872	24127972	exon (NM_001142730, exon 1 of 5)	595	KCTD1
852	A	chr5	102475118	102475218	L1MA3|LINE|L1	19163	PPIP5K2
853	A	chr1	89824019	89824119	Intergenic	-5367	GBP6
854	A	chr4	82668560	82668660	Intergenic	-275549	RASGEF1B
855	A	chr9	67254553	67254653	LTR26|LTR|ERV1	-33707	LOC100996643
856	A	chr4	170724216	170724316	MER21-int|LTR|ERVL	-45171	HPF1
857	A	chr3	183415614	183415714	promoter-TSS (NM_018023)	58	YEATS2
858	A	chr14	69619941	69620041	promoter-TSS (NM_001284208)	-77	DCAF5
859	A	chr1	145253524	145253624	L1MEg|LINE|L1	-36196	NBPF25P
860	A	chr8	28269516	28269616	CpG	-25589	ZNF395
861	A	chrX	128913878	128913978	promoter-TSS (NM_018990)	3	SASH3
862	A	chr1	155178500	155178600	promoter-TSS (NM_001252607)	60	MTX1
863	A	chr3	128959429	128959529	Intergenic	-8970	COPG1
864	A	chr6	1610020	1610120	promoter-TSS (NM_001453)	-80	FOXC1
865	A	chrX	107070061	107070161	CpG	1015	MID2
866	A	chr1	197706054	197706154	intron (NM_001195216, intron 2 of 2)	38506	DENND1B
867	A	chr7	90868651	90868751	LTR16A1|LTR|ERVL	-25047	FZD1
868	A	chr7	75575112	75575212	intron (NM_001367562, intron 2 of 16)	2061	SNORA14A
869	A	chr1	54535873	54535973	intron (NM_153035, intron 3 of 4)	16171	MIR4781
870	A	chr9	140196722	140196822	promoter-TSS (NM_001004354)	-49	NRARP
871	A	chr4	10102553	10102653	intron (NM_017491, intron 3 of 14)	15820	WDR1
872	A	chr7	86561436	86561536	MLT1K|LTR|ERVL-MaLR	33729	KIAA1324L
873	A	chr4	190714239	190714339	intron (NR_149039, intron 3 of 3)	-88381	LINC01596
874	A	chr9	128394707	128394807	L3|LINE|CR1	74730	MAPKAP1
875	A	chr12	33682082	33682182	MIR3|SINE|MIR	-89378	SYT10
876	A	chr1	31895620	31895720	intron (NM_001199039, intron 2 of 10)	9010	SERINC2
877	A	chr1	182925428	182925528	Intergenic	-3177	SHCBP1L
878	A	chr19	46296141	46296241	promoter-TSS (NM_004943)	-88	DMWD
879	A	chr20	954587	954687	intron (NM_001029871, intron 1 of 4)	28317	RSPO4
880	A	chr7	17267525	17267625	MIRb|SINE|MIR	-70701	AHR
881	A	chr20	37512781	37512881	intron (NM_001172735, intron 2 of 9)	-42229	FAM83D
882	A	chr6	110736733	110736833	promoter-TSS (NM_003649)	-5	DDO
883	A	chr4	119517229	119517329	intron (NR_109983, intron 2 of 9)	4380	LOC729218
884	A	chr7	30216490	30216590	Intergenic	41938	MTURN
885	A	chr22	42915718	42915818	promoter-TSS (NM_015703)	34	RRP7A
886	A	chr10	23277883	23277983	intron (NM_001282746, intron 10 of 16)	60951	ARMC3
887	A	chr3	98282589	98282689	Intergenic	29816	CPOX
888	A	chr13	59892592	59892692	Intergenic	-694210	DIAPH3-AS1
889	A	chr20	39093559	39093659	Intergenic	224267	MAFB
890	A	chrX	151999336	151999436	promoter-TSS (NM_015922)	-85	CETN2
891	A	chr17	74449305	74449405	promoter-TSS (NM_022066)	-78	AANAT
892	A	chr3	16351200	16351300	MIR3|SINE|MIR	44531	OXNAD1
893	A	chrX	23685571	23685671	promoter-TSS (NM_006406)	11	PRDX4
894	A	chr2	38263243	38263343	non-coding (NR_102712, exon 1 of 4)	191	RMDN2-AS1
895	A	chr6	136231065	136231165	MLT1N2|LTR|ERVL-MaLR	58276	PDE7B
896	A	chr16	15776005	15776105	AluJb|SINE|Alu	31953	NDE1
897	A	chrX	118646609	118646709	Intergenic	-43576	SLC25A5-AS1
898	A	chr12	6982520	6982620	promoter-TSS (NM_032641)	-103	SPSB2
899	A	chr4_gl000194_random	34350	34450	MLT2B3|LTR|ERVL	80673	MAFIP
900	A	chr11	112598163	112598263	Intergenic	-171688	LINC02764
901	A	chr17	21187919	21188019	promoter-TSS (NM_001316332)	-54	MAP2K3
902	A	chr19	18133086	18133186	MLT1K|LTR|ERVL-MaLR	14157	ARRDC2
903	A	chrX	153389447	153389547	Intergenic	-20220	OPN1LW
904	A	chr9	79074089	79074189	promoter-TSS (NM_001490)	41	GCNT1
905	A	chr4	20111191	20111291	HAL1|LINE|L1	-142287	SLIT2
906	A	chr4	71571019	71571119	CpG	415	RUFY3
907	A	chr6	21588361	21588461	CpG	-5571	SOX4
908	A	chr14	62020685	62020785	Intergenic	16177	LINC01303
909	A	chr16	30913615	30913715	exon (NM_001330, exon 3 of 3)	5730	CTF1
910	A	chr1	167586805	167586905	Intergenic	-12575	RCSD1
911	A	chr3	8671328	8671428	exon (NM_001256748, exon 7 of 12)	15106	SSUH2
912	A	chr8	25902919	25903019	promoter-TSS (NM_022659)	-40	EBF2
913	A	chr18	21120319	21120419	intron (NM_000271, intron 17 of 24)	36894	RMC1
914	A	chr16	71757523	71757623	CpG	1031	PHLPP2
915	A	chr10	103032135	103032235	Intergenic	-8878	LINC02681
916	A	chr6	161787619	161787719	MER57A1|LTR|ERV1	-92576	AGPAT4
917	A	chr7	102632257	102632357	intron (NR_105043, intron 7 of 20)	18430	NFE4
918	A	chr10	64261483	64261583	intron (NM_199451, intron 4 of 7)	-18674	ZNF365
919	A	chr3	23918931	23919031	MER20|DNA|hAT-Charlie	-39055	RPL15
920	A	chr6	54582732	54582832	Intergenic	-128787	FAM83B
921	A	chr6	91791291	91791391	Intergenic	-440037	MIR4643
922	A	chr4	17545948	17546048	Intergenic	29210	CLRN2
923	A	chr6	41130848	41130948	promoter-TSS (NM_001271821)	26	TREM2
924	A	chr8	125210180	125210280	intron (NR_125420, intron 2 of 2)	-26467	FER1L6-AS2
925	A	chr12	122232200	122232300	promoter-TSS (NM_019034)	-656	RHOF
926	A	chr19	47033273	47033373	intron (NM_001205281, intron 1 of 3)	-34199	PNMA8B
927	A	chr16	84760341	84760441	intron (NM_001272075, intron 2 of 14)	26785	USP10
928	A	chr1	36192555	36192655	intron (NM_001330490, intron 24 of 24)	-8120	C1orf216
929	A	chr2	239892332	239892432	Intergenic	-44417	LINC01940
930	A	chr20	32581590	32581690	promoter-TSS (NM_016732)	-77	RALY
931	A	chr6	44888718	44888818	intron (NM_001350324, intron 10 of 11)	276739	MIR586
932	A	chr3	149138228	149138328	MLT1B|LTR|ERVL-MaLR	42713	TM4SF1-AS1
933	A	chr6	11771173	11771273	intron (NM_001143948, intron 1 of 6)	8057	ADTRP
934	A	chr19	50321156	50321256	promoter-TSS (NM_030973)	-330	MED25
935	A	chr5	73981950	73982050	intron (NM_000521, intron 1 of 13)	942	HEXB
936	A	chr9	129484860	129484960	CpG	-82375	ZBTB43
937	A	chr16	88636613	88636713	promoter-TSS (NM_001294340)	-148	ZC3H18
938	A	chr2	17941221	17941321	exon (NM_182625, exon 2 of 14)	5866	GEN1
939	A	chr6	10100049	10100149	Intergenic	-304636	TFAP2A-AS2
940	A	chr3	66655068	66655168	MIRb|SINE|MIR	-104273	LRIG1
941	A	chr15	58844036	58844136	intron (NM_000236, intron 6 of 8)	-53152	LIPC-AS1
942	A	chr14	75614249	75614349	intron (NM_006827, intron 3 of 4)	-20548	NEK9
943	A	chr22	46546165	46546265	promoter-TSS (NM_001362873)	-214	PPARA
944	A	chr14	68851278	68851378	intron (NM_001321817, intron 9 of 11)	244176	LOC100996664
945	A	chr7	150022463	150022563	intron (NM_023942, intron 1 of 1)	-1755	ACTR3C
946	A	chr2	137092713	137092813	MLT1H|LTR|ERVL-MaLR	-217038	CXCR4
947	A	chr12	8179749	8179849	Intergenic	-5513	FOXJ2
948	A	chr13	29233196	29233296	promoter-TSS (NM_015932)	-21	POMP
949	A	chr20	42839412	42839512	promoter-TSS (NM_016470)	-51	OSER1
950	A	chr1	235010455	235010555	L3|LINE|CR1	89241	LOC101927851
951	A	chr9	123199399	123199499	intron (NR_073558, intron 25 of 37)	142996	CDK5RAP2
952	A	chr5	75590641	75590741	intron (NM_001297716, intron 8 of 12)	-108419	IQGAP2
953	A	chr3	194707404	194707504	Intergenic	-107863	XXYLT1-AS1
954	A	chr5	142721537	142721637	intron (NR_157096, intron 1 of 7)	61261	NR3C1
955	A	chr4	68751877	68751977	Intergenic	-2207	TMPRSS11D
956	A	chr9	140499663	140499763	promoter-TSS (NM_152285)	-379	ARRDC1
957	A	chr1	32105309	32105409	L2c|LINE|L2	4859	PEF1
958	A	chr11	1610600	1610700	L1MEe|LINE|L1	-4137	KRTAP5-1
959	A	chr9	140473352	140473452	promoter-TSS (NM_138778)	-25	DPH7
960	A	chr10	81675299	81675399	intron (NR_033857, intron 3 of 5)	-4585	MBL1P
961	A	chr22	51066684	51066784	promoter-TSS (NM_001085425)	-154	ARSA
962	A	chr9	92756554	92756654	Intergenic	24906	LOC101927847
963	A	chr12	133106612	133106712	intron (NM_001142641, intron 4 of 16)	39925	FBRSL1
964	A	chr17	76140493	76140593	Intergenic	-1923	C17orf99
965	A	chr14	63940162	63940262	intron (NM_001282180, intron 2 of 13)	34744	PPP2R5E
966	A	chr7	6098760	6098860	promoter-TSS (NM_014413)	-4	EIF2AK1
967	A	chr8	1729507	1729607	3' UTR (NM_018941, exon 3 of 3)	-16807	LOC101927752
968	A	chr19	10862000	10862100	intron (NM_001005361, intron 1 of 20)	-28880	MIR4748
969	A	chr1	52044239	52044339	MIR3|SINE|MIR	5114	CALR4P
970	A	chr13	52810430	52810530	L1PA16|LINE|L1	-41878	MRPS31P5
971	A	chr21	45773486	45773586	promoter-TSS (NR_038257)	52	TRPM2
972	A	chr12	13197274	13197374	promoter-TSS (NM_020853)	9	FAM234B
973	A	chr1	236369990	236370090	intron (NM_003272, intron 6 of 6)	64201	GPR137B
974	A	chr7	85341462	85341562	Intergenic	291074	LINC00972
975	A	chr17	47647452	47647552	CpG	3924	LOC100288866
976	A	chr8	79428520	79428620	promoter-TSS (NM_181839)	-5	PKIA
977	A	chr15	81094745	81094845	intron (NM_018689, intron 1 of 28)	23084	CEMIP
978	A	chr18	71749788	71749888	intron (NM_001142958, intron 8 of 9)	65231	FBXO15
979	A	chr16	2653371	2653471	promoter-TSS (NR_015441)	36	LOC652276
980	A	chr4	175359074	175359174	Intergenic	14178	MIR4276
981	A	chr8	134461817	134461917	Intergenic	122263	ST3GAL1
982	A	chr1	10544709	10544809	MLT1F2|LTR|ERVL-MaLR	9752	PEX14
983	A	chr9	34291143	34291243	intron (NM_194313, intron 4 of 12)	38073	KIF24
984	A	chr17	6915819	6915919	promoter-TSS (NR_040089)	133	RNASEK
985	A	chrX	153248907	153249007	TTS (NM_003492)	-2330	MIR3202-2
986	A	chr1	99702401	99702501	L3|LINE|CR1	-27397	PLPPR4
987	A	chr8	102135621	102135721	Intergenic	71389	FLJ42969
988	A	chr13	28674619	28674719	promoter-TSS (NR_130706)	44	FLT3
989	A	chr5	138728404	138728504	exon (NM_001161546, exon 1 of 1)	2339	PROB1
990	A	chr14	24950954	24951054	intron (NR_110032, intron 2 of 2)	26467	CMA1
991	A	chr6	135203713	135203813	Intergenic	67476	ALDH8A1
992	A	chr1	17380630	17380730	promoter-TSS (NM_003000)	-15	SDHB
993	A	chr5	131406425	131406525	Intergenic	-3007	CSF2
994	A	chr14	22891415	22891515	intron (NR_148364, intron 1 of 1)	10280	LOC105370401
995	A	chr22	19842429	19842529	promoter-TSS (NM_053004)	-82	RTL10
996	A	chr12	6888209	6888309	TTS (NM_002286)	6573	LAG3
997	A	chr19	16173692	16173792	LTR16C|LTR|ERVL	-2755	LINC01855
998	A	chr12	63025918	63026018	CpG	28502	MIRLET7I
999	A	chr1	117040439	117040539	Intergenic	-19041	LINC01762
1000	A	chr3	141179121	141179221	Intergenic	-26698	RASA2
1001	A	chr10	79021056	79021156	intron (NM_001271518, intron 1 of 27)	89413	KCNMA1
1002	A	chr15	79165545	79165645	CpG	264	MORF4L1
1003	A	chrX	48542120	48542220	promoter-TSS (NM_000377)	-16	WAS
1004	A	chr1	99907362	99907462	Intergenic	45948	LINC01708
1005	A	chr16	70060285	70060385	intron (NR_003610, intron 8 of 25)	-3914	MIR1972-2
1006	A	chr7	127307195	127307295	intron (NM_014390, intron 1 of 23)	14997	SND1
1007	A	chr9	96328948	96329048	TTS (NM_014612)	-9868	PHF2
1008	A	chr6	137727074	137727174	Intergenic	88407	OLIG3
1009	A	chr18	60987424	60987524	promoter-TSS (NM_000657)	-861	BCL2
1010	A	chr3	194655929	194656029	LTR8|LTR|ERV1	-159338	XXYLT1-AS1
1011	A	chr11	109568032	109568132	L1PA16|LINE|L1	275166	C11orf87
1012	A	chr11	110167052	110167152	CpG	335	RDX
1013	A	chr9	96274552	96274652	intron (NM_001286722, intron 5 of 17)	-58719	FAM120AOS
1014	A	chr7	25642778	25642878	L1PA2|LINE|L1	59932	LOC646588
1015	A	chr4	19731628	19731728	Intergenic	-521850	SLIT2
1016	A	chr15	52430062	52430162	intron (NM_016194, intron 7 of 12)	-25140	BCL2L10
1017	A	chr22	37678447	37678547	promoter-TSS (NM_001318024)	-52	CYTH4
1018	A	chr5	157284920	157285020	intron (NM_001195556, intron 1 of 11)	1183	CLINT1
1019	A	chr14	21423441	21423541	promoter-TSS (NM_002934)	-155	RNASE2
1020	A	chr21	33857139	33857239	intron (NR_135467, intron 4 of 7)	72175	EVA1C
1021	A	chr2	49173804	49173904	Intergenic	-112888	MIR548BA
1022	A	chr19	47747515	47747615	CpG	-11641	BBC3
1023	A	chr1	29063355	29063455	promoter-TSS (NM_001172828)	-47	YTHDF2
1024	A	chr6	89838178	89838278	MER11A|LTR|ERVK	-10438	SRSF12
1025	A	chr2	102150997	102151097	Intergenic	-59473	RFX8
1026	A	chr4	91985851	91985951	MER68B|LTR|ERVL	829719	CCSER1
1027	A	chr3	153376029	153376129	MER63A|DNA|hAT-Blackjack	104236	LINC02006
1028	A	chr17	55982850	55982950	intron (NM_001271875, intron 1 of 10)	-2150	CUEDC1
1029	A	chr19	1354839	1354939	promoter-TSS (NM_032853)	-69	PWWP3A
1030	A	chr9	139294698	139294798	CpG	-1859	SNAPC4
1031	A	chr20	56754741	56754841	CpG	28833	C20orf85
1032	A	chr20	61427749	61427849	promoter-TSS (NM_018270)	-26	MRGBP
1033	A	chr10	26777473	26777573	intron (NM_019043, intron 2 of 14)	50253	APBB1IP
1034	A	chr5	176074247	176074347	promoter-TSS (NM_130465)	-188	TSPAN17
1035	A	chr21	34461849	34461949	MLT2A2|LTR|ERVL	19452	OLIG1
1036	A	chr9	116178770	116178870	L2a|LINE|L2	-5791	POLE3
1037	A	chr6	20166615	20166715	LTR79|LTR|ERVL	46035	MBOAT1
1038	A	chr21	46237461	46237561	CpG	466	SUMO3
1039	A	chr9	70971624	70971724	5' UTR (NM_021965, exon 1 of 11)	147	PGM5
1040	A	chr12	118275167	118275267	intron (NM_173598, intron 3 of 19)	131578	KSR2
1041	A	chr15	51735329	51735429	L1M3e|LINE|L1	65936	GLDN
1042	A	chrX	39714489	39714589	MIRb|SINE|MIR	17724	MIR1587
1043	A	chr10	69644332	69644432	promoter-TSS (NM_001142498)	-32	SIRT1
1044	A	chr1	89267581	89267681	LTR10E|LTR|ERV1	89619	GTF2B
1045	A	chr17	5487779	5487879	promoter-TSS (NM_014922)	0	NLRP1
1046	A	chr4	169342929	169343029	exon (NM_001345927, exon 17 of 38)	58664	DDX60L
1047	A	chr17	48840605	48840705	intron (NM_001358683, intron 3 of 3)	4224	ANKRD40CL
1048	A	chr6	133072573	133072673	exon (NM_004665, exon 5 of 7)	6420	VNN2
1049	A	chr6	7148782	7148882	Tigger15a|DNA|TcMar-Tigger	40638	RREB1
1050	A	chr17	72413488	72413588	MIR3|SINE|MIR	-14689	GPRC5C
1051	A	chr2	65157557	65157657	intron (NR_036586, intron 1 of 2)	1974	LINC02245
1052	A	chr10	11301062	11301162	intron (NM_001326333, intron 5 of 12)	85561	CELF2-AS1
1053	A	chr3	138609911	138610011	L1MB2|LINE|L1	52901	LINC01391
1054	A	chr1	161993642	161993742	5' UTR (NM_015441, exon 1 of 8)	563	OLFML2B
1055	A	chr6	36821253	36821353	Intergenic	-14083	CPNE5
1056	A	chr9	138797867	138797967	intron (NM_015447, intron 1 of 16)	1475	CAMSAP1
1057	A	chr17	75370417	75370517	CpG	1048	SEPTIN9
1058	A	chr3	5021062	5021162	promoter-TSS (NM_003670)	-10	BHLHE40
1059	A	chr11	74959813	74959913	Intergenic	8044	TPBGL
1060	A	chr19	7197272	7197372	CpG	97103	INSR
1061	A	chr17	17204197	17204297	MER52D|LTR|ERV1	-2440	NT5M
1062	A	chr12	67087807	67087907	MER91B|DNA|hAT-Tip100	-15001	GRIP1
1063	A	chr1	200707974	200708074	promoter-TSS (NM_001297707)	-676	CAMSAP2
1064	A	chr4	89922178	89922278	intron (NM_014883, intron 3 of 23)	56108	FAM13A
1065	A	chr1	119107226	119107326	Intergenic	-379425	SPAG17
1066	A	chr3	10068050	10068150	promoter-TSS (NM_033084)	-21	FANCD2
1067	A	chr4	77625857	77625957	L2a|LINE|L2	129203	MIR548AH
1068	A	chr9	102550002	102550102	L1MA7|LINE|L1	32119	LOC101928438
1069	A	chr6	100194335	100194435	Intergenic	139735	PRDM13
1070	A	chr9	78505436	78505536	promoter-TSS (NM_001190482)	-74	PCSK5
1071	A	chr11	61115714	61115814	TTS (NM_001161454)	9022	CYB561A3
1072	A	chr7	95941409	95941509	MIR|SINE|MIR	9951	SLC25A13
1073	A	chr17	6347568	6347668	promoter-TSS (NM_001195228)	-157	PIMREG
1074	A	chr19	44204525	44204625	Intergenic	-15653	IRGC
1075	A	chr6	148970619	148970719	MER57A1|LTR|ERV1	-97497	UST
1076	A	chr1	30603580	30603680	MSTA|LTR|ERVL-MaLR	-93171	LINC01648
1077	A	chr10	104957085	104957185	Intergenic	-4072	NT5C2
1078	A	chr3	107381091	107381191	intron (NM_001142568, intron 3 of 17)	139332	BBX
1079	A	chr2	136808262	136808362	Intergenic	-65058	DARS
1080	A	chr19	47359446	47359546	Intergenic	-4758	ARHGAP35
1081	A	chr18	9575644	9575744	intron (NR_052003, intron 9 of 19)	38863	PPP4R1
1082	A	chr4	37875210	37875310	Intergenic	-17445	TBC1D1
1083	A	chr15	52545121	52545221	intron (NM_018728, intron 12 of 40)	24226	MIR1266
1084	A	chr16	3053982	3054082	CpG	5076	LOC101929613
1085	A	chr10	26624166	26624266	L1M3f|LINE|L1	-103054	APBB1IP
1086	A	chr14	91294559	91294659	Intergenic	-11835	TTC7B
1087	A	chr19	8590660	8590760	intron (NM_001348355, intron 24 of 27)	-11659	ZNF414
1088	A	chr12	72332677	72332777	5' UTR (NM_173353, exon 1 of 11)	102	TPH2
1089	A	chr21	30671458	30671558	promoter-TSS (NM_206866)	-188	BACH1
1090	A	chr22	19109931	19110031	promoter-TSS (NR_033674)	-14	DGCR2
1091	A	chr19	2328581	2328681	promoter-TSS (NM_001077238)	-46	LSM7
1092	A	chr20	218522	218622	LTR80B|LTR|ERVL	10673	DEFB129
1093	A	chr18	55323113	55323213	LTR67B|LTR|ERVL	25600	LOC100505549
1094	A	chr14	74237501	74237601	Tigger16a|DNA|TcMar-Tigger	-10545	ELMSAN1
1095	A	chr3	196159343	196159443	promoter-TSS (NM_015562)	-95	UBXN7
1096	A	chr1	168106529	168106629	promoter-TSS (NM_001267612)	232	GPR161
1097	A	chr1	156786590	156786690	promoter-TSS (NM_001161442)	0	SH2D2A
1098	A	chr17	32761255	32761355	Intergenic	-71053	CCL1
1099	A	chr4	15440708	15440808	intron (NM_031911, intron 2 of 2)	11101	C1QTNF7
1100	A	chr10	23216883	23216983	promoter-TSS (NM_001282747)	-20	ARMC3
1101	A	chr19	19754464	19754564	promoter-TSS (NM_001288999)	-48	GMIP
1102	A	chr5	43193839	43193939	intron (NR_072980, intron 1 of 3)	935	NIM1K
1103	A	chr22	50982730	50982830	CpG	-1548	KLHDC7B
1104	A	chr22	38073222	38073322	CpG	1629	LGALS1
1105	A	chr1	249116757	249116857	intron (NM_001322462, intron 1 of 8)	2758	SH3BP5L
1106	A	chr13	25893162	25893262	intron (NM_014089, intron 6 of 15)	17449	NUP58
1107	A	chr8	92060466	92060566	LTR78B|LTR|ERV1	-7429	PIP4P2
1108	A	chr6	32098097	32098197	promoter-TSS (NM_022110).3	-82	FKBPL
1109	A	chr1	224202389	224202489	(GAATG)n|Satellite|Satellite	22007	LOC100287497
1110	A	chr2	55818120	55818220	intron (NM_001282850, intron 4 of 15)	26587	PPP4R3B
1111	A	chr12	105478244	105478344	promoter-TSS (NM_001034173)	-58	ALDH1L2
1112	A	chr22	21996391	21996491	promoter-TSS (NM_022044)	-150	SDF2L1
1113	A	chr4	1550715	1550815	Intergenic	134953	FAM53A
1114	A	chr17	73224557	73224657	intron (NM_001303276, intron 10 of 17)	22833	NUP85
1115	A	chr16	30953369	30953469	intron (NM_001282351, intron 7 of 10)	-6970	ORAI3
1116	A	chr13	27749033	27749133	intron (NR_046548, intron 1 of 1)	2687	USP12-AS2
1117	A	chr2	144180356	144180456	intron (NM_018460, intron 6 of 13)	293418	ARHGAP15
1118	A	chr5	132002316	132002416	Intergenic	-7312	IL4
1119	A	chr8	143316442	143316542	intron (NM_001363740, intron 12 of 13)	36775	LINC00051
1120	A	chr5	18236656	18236756	MIRb|SINE|MIR	429323	LINC02223
1121	A	chr18	67979137	67979237	MIR|SINE|MIR	22906	SOCS6
1122	A	chr10	22999379	22999479	intron (NM_005028, intron 1 of 9)	3608	PIP4K2A
1123	A	chr17	72235431	72235531	intron (NM_032646, intron 4 of 13)	-9024	TTYH2
1124	A	chr7	143204426	143204526	MER74B|LTR|ERVL	4628	OR10AC1
1125	A	chr5	178957666	178957766	CpG	-19839	RUFY1
1126	A	chr10	39085493	39085593	(CATTC)n|Satellite|Satellite	95816	ACTR3BP5
1127	A	chr1	20959895	20959995	promoter-TSS (NR_106732)	-6	PINK1
1128	A	chr11	115616909	115617009	Intergenic	-11479	LOC101928985
1129	A	chr6	46703237	46703337	promoter-TSS (NM_005084)	143	PLA2G7
1130	A	chr15	68155936	68156036	CpG	-23603	RNU6-9
1131	A	chr2	149639346	149639446	intron (NM_004522, intron 1 of 25)	6600	KIF5C
1132	A	chr1	200452786	200452886	Intergenic	-73672	ZNF281
1133	A	chr14	59104659	59104759	promoter-TSS (NR_046095)	29	DACT1
1134	A	chr18	13615425	13615525	intron (NM_001003674, intron 1 of 3)	3712	LDLRAD4
1135	A	chr17	74511673	74511773	Intergenic	-11945	PRCD
1136	A	chr7	48153033	48153133	Intergenic	24221	UPP1
1137	A	chr12	112279990	112280090	promoter-TSS (NR_152608)	8	MAPKAPK5
1138	A	chr18	60104495	60104595	Intergenic	-85713	ZCCHC2
1139	A	chr5	169696700	169696800	L2c|LINE|L2	28031	LCP2
1140	A	chr1	229194500	229194600	Intergenic	115998	MIR4454
1141	A	chr6	112306481	112306581	Intergenic	-68747	CCN6
1142	A	chr16	2021956	2022056	promoter-TSS (NM_006453)	-48	TBL3
1143	A	chr12	102901264	102901364	THE1B|LTR|ERVL-MaLR	-26973	IGF1
1144	A	chr2	159154249	159154349	LTR67B|LTR|ERVL	131137	CCDC148-AS1
1145	A	chr13	59279192	59279292	Intergenic	-471991	LINC00374
1146	A	chr11	66176049	66176149	CpG	-12376	NPAS4
1147	A	chr16	284715	284815	promoter-TSS (NM_032039)	-55	FAM234A
1148	A	chr14	89017840	89017940	CpG	3461	PTPN21
1149	A	chr2	102177554	102177654	MIRb|SINE|MIR	-86030	RFX8
1150	A	chr2	12582870	12582970	intron (NR_110196, intron 4 of 5)	243664	MIR3681
1151	A	chr1	155960984	155961084	Intergenic	-11683	ARHGEF2
1152	A	chr14	31825321	31825421	intron (NM_015473, intron 16 of 35)	64385	HEATR5A
1153	A	chr18	21096037	21096137	intron (NM_001318708, intron 5 of 18)	12612	RMC1
1154	A	chr7	19091578	19091678	L1PA15-16|LINE|L1	65631	TWIST1
1155	A	chr11	49547842	49547942	Intergenic	-32188	LOC440040
1156	A	chr3	194649902	194650002	MER50|LTR|ERV1	-160514	LINC01972
1157	A	chr19	10341182	10341282	TTS (NR_036206)	143	MIR4322
1158	A	chr12	19914551	19914651	Intergenic	-253018	LINC02398
1159	A	chr2	96658628	96658728	Intergenic	-1106	ANKRD36C
1160	A	chr18	2898161	2898261	intron (NM_032048, intron 4 of 7)	48410	LOC727896
1161	A	chr3	5078712	5078812	Intergenic	-57116	BHLHE40-AS1
1162	A	chr15	101656531	101656631	L2c|LINE|L2	135672	CHSY1
1163	A	chr2	55260620	55260720	MER82|DNA|TcMar-Tigger	13792	RTN4
1164	A	chr13	111329036	111329136	intron (NR_147942, intron 7 of 16)	29377	CARS2
1165	A	chr12	76953261	76953361	5' UTR (NM_001319653, exon 1 of 24)	240	OSBPL8
1166	A	chr20	62495617	62495717	promoter-TSS (NM_003288)	-914	TPD52L2
1167	A	chr11	119612154	119612254	CpG	11911	LOC102724301
1168	A	chr18	21557935	21558035	Intergenic	-14866	TTC39C
1169	A	chr20	49596877	49596977	Intergenic	21572	MOCS3
1170	A	chr10	101945829	101945929	promoter-TSS (NM_001347858)	-93	ERLIN1
1171	A	chr1	198633598	198633698	intron (NM_001267798, intron 2 of 3)	25478	PTPRC
1172	A	chr12	77015425	77015525	Tigger16a|DNA|TcMar-Tigger	-61924	OSBPL8
1173	A	chr20	389094	389194	non-coding (NR_136659, exon 1 of 12)	201	RBCK1
1174	A	chr12	44351709	44351809	intron (NM_001286212, intron 3 of 6)	121875	TMEM117
1175	A	chr19	342856	342956	MIRb|SINE|MIR	1935	MIER2
1176	A	chr5	1470156	1470256	MamRep605|Unknown|Unknown	-24651	SLC6A3
1177	A	chr20	31190972	31191072	intron (NR_034152, intron 2 of 2)	15741	NOL4L-DT
1178	A	chr17	9937495	9937595	MIR3|SINE|MIR	2429	GAS7
1179	A	chr9	140502853	140502953	intron (NM_001317968, intron 1 of 6)	2765	ARRDC1
1180	A	chr22	50744406	50744506	intron (NM_012401, intron 1 of 36)	1619	PLXNB2
1181	A	chr3	47269289	47269389	TTS (NM_001134878)	22760	SNORD13J
1182	A	chr8	127989748	127989848	Intergenic	-35601	PCAT1
1183	A	chr1	206529806	206529906	intron (NM_001170637, intron 1 of 19)	13656	SRGAP2
1184	A	chr19	6218664	6218764	intron (NM_005934, intron 6 of 11)	61272	MLLT1
1185	A	chr4	23932491	23932591	intron (NM_001330752, intron 2 of 13)	-40871	PPARGC1A
1186	A	chr19	1041036	1041136	intron (NM_019112, intron 1 of 46)	984	ABCA7
1187	A	chr19	28992286	28992386	intron (NR_110759, intron 5 of 9)	-105259	LOC102724908
1188	A	chr2	113925021	113925121	Intergenic	-6477	PSD4
1189	A	chr5	49995699	49995799	intron (NM_024615, intron 2 of 25)	32501	PARP8
1190	A	chr1	232929762	232929862	Intergenic	-10826	MAP10
1191	A	chr14	70104366	70104466	intron (NM_014734, intron 1 of 5)	26103	SUSD6
1192	A	chr18	29232500	29232600	intron (NM_004775, intron 3 of 8)	32158	B4GALT6
1193	A	chr16	85855208	85855308	Intergenic	21957	COX4I1
1194	A	chr1	224896117	224896217	L2c|LINE|L2	92148	CNIH3
1195	A	chr3	138462949	138463049	AluSx1|SINE|Alu	-36536	PIK3CB
1196	A	chr1	51939583	51939683	intron (NM_001981, intron 2 of 24)	45305	EPS15
1197	A	chr10	43800270	43800370	CpG	-37807	RASGEF1A
1198	A	chr1	186398287	186398387	AluJb|SINE|Alu	-5956	LOC102724919
1199	A	chr11	1781805	1781905	intron (NM_001909, intron 2 of 8)	3302	CTSD
1200	A	chr17	65989604	65989704	promoter-TSS (NM_181655)	68	C17orf58
1201	A	chr11	518823	518923	CpG	-11631	RNH1
1202	A	chr6	15589381	15589481	intron (NR_036448, intron 8 of 9)	73828	DTNBP1
1203	A	chr4	77029771	77029871	Tigger3b|DNA|TcMar-Tigger	33973	ART3
1204	A	chr3	47462649	47462749	intron (NM_001320044, intron 7 of 19)	40188	PTPN23
1205	A	chr11	122451921	122452021	Intergenic	-74459	UBASH3B
1206	A	chr20	25290563	25290663	intron (NM_001042472, intron 6 of 12)	61892	PYGB
1207	A	chr20	54984764	54984864	Intergenic	-2278	CASS4
1208	A	chr16	8842943	8843043	AluSq4|SINE|Alu	28423	ABAT
1209	A	chr9	80719052	80719152	Intergenic	-72375	GNAQ
1210	A	chr7	941263	941363	intron (NM_001284309, intron 6 of 10)	19213	ADAP1
1211	A	chr17	73240796	73240896	intron (NM_001291641, intron 4 of 17)	16841	GGA3
1212	A	chr13	45783563	45783663	L2a|LINE|L2	-8433	KCTD4
1213	A	chr15	52416866	52416966	L2b|LINE|L2	-11944	BCL2L10
1214	A	chr21	37692337	37692437	promoter-TSS (NM_015358)	-100	MORC3
1215	A	chr6	25007586	25007686	intron (NM_001286446, intron 1 of 13)	34880	RIPOR2
1216	A	chr12	131323869	131323969	promoter-TSS (NM_001351049)	-124	STX2
1217	A	chr16	68554635	68554735	Intergenic	-18431	ZFP90
1218	A	chr16	69430160	69430260	Intergenic	-10300	TERF2
1219	A	chr1	67227099	67227199	Tigger1|DNA|TcMar-Tigger	9007	TCTEX1D1
1220	A	chr4	40889868	40889968	intron (NM_173075, intron 11 of 16)	-30709	APBB2
1221	A	chr1	162321781	162321881	intron (NM_001164757, intron 6 of 9)	9495	MIR556
1222	A	chr17	4034174	4034274	HAL1|LINE|L1	12100	ZZEF1
1223	A	chr14	106501623	106501723	Intergenic	-63315	ADAM6
1224	A	chr15	44990926	44991026	L1MA3|LINE|L1	-12739	B2M
1225	A	chr14	93355404	93355504	L2a|LINE|L2	18373	LINC02287
1226	A	chr6	131206632	131206732	intron (NM_001135555, intron 11 of 14)	58137	SMLR1
1227	A	chr10	100220711	100220811	intron (NM_021828, intron 11 of 11)	-14041	HPS1
1228	A	chr9	222594	222694	intron (NM_203447, intron 1 of 47)	-6894	DOCK8-AS1
1229	A	chr6	86179788	86179888	intron (NM_002526, intron 2 of 8)	20037	NT5E
1230	A	chrX	46651811	46651911	Intergenic	-33308	SLC9A7
1231	A	chr9	130880022	130880122	non-coding (NR_033374, exon 2 of 5)	941	SLC25A25-AS1
1232	A	chr19	55174333	55174433	exon (NM_001278429, exon 1 of 11)	112	LILRB4
1233	A	chr12	15743373	15743473	intron (NM_030669, intron 13 of 14)	43878	PTPRO
1234	A	chr13	20176280	20176380	CpG	15072	LINC00350
1235	A	chr1	35667860	35667960	Intergenic	-9164	SFPQ
1236	A	chr15	41196341	41196441	TTS (NM_020857)	-2616	LOC105370943
1237	A	chr7	7801932	7802032	intron (NM_001302350, intron 3 of 4)	-43744	RPA3
1238	A	chr1	160682661	160682761	THE1C|LTR|ERVL-MaLR	-1070	CD48
1239	A	chr8	131078037	131078137	intron (NM_018482, intron 27 of 29)	18927	ASAP1-IT2
1240	A	chr22	36801750	36801850	Intergenic	-17688	MYH9
1241	A	chr6	5181945	5182045	L2|LINE|L2	-33439	MIR3691
1242	A	chr5	98656272	98656372	Intergenic	-213372	LINC02113
1243	A	chr7	16973611	16973711	Intergenic	-52054	AGR3
1244	A	chr12	52221779	52221879	intron (NM_001013690, intron 1 of 1)	3872	FIGNL2
1245	A	chr5	74161936	74162036	non-coding (NR_134288, exon 1 of 1)	226	FAM169A
1246	A	chr5	95297447	95297547	promoter-TSS (NM_012081)	58	ELL2
1247	A	chr2	144209381	144209481	intron (NM_018460, intron 8 of 13)	322443	ARHGAP15
1248	A	chrX	132728276	132728376	intron (NM_001164619, intron 6 of 6)	-178809	GPC4
1249	A	chr7	94024865	94024965	intron (NM_000089, intron 1 of 51)	1042	COL1A2
1250	A	chr14	103058608	103058708	promoter-TSS (NM_015156)	-328	RCOR1
1251	A	chr8	59521215	59521315	intron (NM_001144772, intron 10 of 30)	50701	NSMAF
1252	A	chr10	4164025	4164125	Intergenic	70157	LOC101927964
1253	A	chr17	27945088	27945188	promoter-TSS (NM_001351301)	-3	CORO6
1254	A	chr11	9770167	9770267	LTR41|LTR|ERVL	-9623	SBF2-AS1
1255	A	chr16	4321868	4321968	CpG	1106	TFAP4
1256	A	chr19	56098762	56098862	CpG	-6598	ZNF579
1257	A	chr12	26471635	26471735	MIRc|SINE|MIR	123179	SSPN
1258	A	chr14	71945404	71945504	L1ME1|LINE|L1	-9124	LOC145474
1259	A	chr7	6897474	6897574	Intergenic	-31598	CCZ1B
1260	A	chr3	30081779	30081879	L1PA10|LINE|L1	-106182	RBMS3-AS1
1261	A	chr16	11327072	11327172	CpG	22917	SOCS1
1262	A	chr22	50978158	50978258	MER57F|LTR|ERV1	-6120	KLHDC7B
1263	A	chr4	42521944	42522044	intron (NM_006095, intron 22 of 36)	122489	SHISA3
1264	A	chr10	76904208	76904308	L1MB3|LINE|L1	32844	SAMD8
1265	A	chr2	201270736	201270836	L2a|LINE|L2	97113	SPATS2L
1266	A	chr12	8549331	8549431	CpG	-6033	LINC00937
1267	A	chr4	6940423	6940523	intron (NM_020773, intron 2 of 13)	-15420	TBC1D14
1268	A	chr15	86088804	86088904	intron (NM_007200, intron 5 of 36)	-74327	AKAP13
1269	A	chr8	16885202	16885302	CpG	505	MICU3
1270	A	chr18	11946335	11946435	AluJb|SINE|Alu	-35121	IMPA2
1271	A	chr18	46131916	46132016	intron (NM_001142397, intron 2 of 12)	-65005	MIR4743
1272	A	chr17	80111912	80112012	3' UTR (NM_001316321, exon 15 of 15)	-55850	FASN
1273	A	chr4	101996802	101996902	intron (NM_001130691, intron 8 of 12)	165177	MIR8066
1274	A	chr7	23586699	23586799	Intergenic	-15089	TRA2A
1275	A	chr5	137330830	137330930	intron (NM_001101801, intron 6 of 21)	-37583	LOC100130172
1276	A	chr7	121187760	121187860	Intergenic	-151388	FAM3C
1277	A	chr5	36870684	36870784	TTS (NR_046262)	6062	NIPBL-DT
1278	A	chr3	28368203	28368303	intron (NM_001271650, intron 8 of 8)	-21959	ZCWPW2
1279	A	chrX	13119941	13120041	Intergenic	-57252	FAM9C
1280	A	chr1	227506062	227506162	promoter-TSS (NM_001366019)	81	CDC42BPA
1281	A	chr1	36554468	36554568	promoter-TSS (NM_017825)	25	ADPRHL2
1282	A	chr5	88241233	88241333	intron (NR_136220, intron 3 of 7)	-41361	MEF2C
1283	A	chr20	39190868	39190968	Intergenic	126958	MAFB
1284	A	chr2	38735684	38735784	intron (NR_110259, intron 1 of 4)	7148	LINC02613
1285	A	chr1	205225420	205225520	promoter-TSS (NM_001331034)	141	TMCC2
1286	A	chr7	27190582	27190682	CpG	-3239	HOXA6
1287	A	chr17	55162428	55162528	promoter-TSS (NM_003488)	-129	AKAP1
1288	A	chr20	32319771	32319871	promoter-TSS (NM_001282933)	19	ZNF341
1289	A	chr15	40785826	40785926	Intergenic	22716	CHST14
1290	A	chr8	74791133	74791233	promoter-TSS (NM_001271015)	-34	LINC01617
1291	A	chr22	30752866	30752966	promoter-TSS (NM_005877)	-33	SF3A1
1292	A	chr1	26231901	26232001	TTS (NR_037481)	693	STMN1
1293	A	chr6	43677130	43677230	L2|LINE|L2	-21631	MRPS18A
1294	A	chr1	153518283	153518383	promoter-TSS (NM_019554)	-51	S100A4
1295	A	chr4	70057678	70057778	MER11A|LTR|ERVK	9910	LOC105377267
1296	A	chr8	144923170	144923270	promoter-TSS (NM_178564)	-75	NRBP2
1297	A	chr1	107948011	107948111	intron (NM_001113226, intron 3 of 6)	257370	NTNG1
1298	A	chr17	37009920	37010020	promoter-TSS (NR_002576)	4	RPL23
1299	A	chr3	13009382	13009482	promoter-TSS (NM_014869)	-202	IQSEC1
1300	A	chr14	69181874	69181974	Intergenic	78707	ZFP36L1
1301	A	chr10	71168616	71168716	C-rich|Low_complexity|Low_complexity	8008	TACR2
1302	A	chr16	31519768	31519868	promoter-TSS (NM_022744)	-106	C16orf58
1303	A	chr10	31328003	31328103	THE1D|LTR|ERVL-MaLR	-7187	ZNF438
1304	A	chr2	158320792	158320892	Intergenic	-20241	CYTIP
1305	A	chr17	47312818	47312918	L1PA16|LINE|L1	-4719	PHOSPHO1
1306	A	chr7	4650591	4650691	Zaphod2|DNA|hAT-Tip100	-71285	FOXK1
1307	A	chr4	42154179	42154279	5' UTR (NM_207406, exon 2 of 6)	443	BEND4
1308	A	chr17	46318531	46318631	intron (NM_001075099, intron 4 of 12)	-53128	THRA1/BTR
1309	A	chr14	106974439	106974539	Intergenic	36044	LINC00221
1310	A	chr17	45728026	45728126	promoter-TSS (NM_001276453)	-355	KPNB1
1311	A	chr4	140581799	140581899	MIRb|SINE|MIR	-5073	MGST2
1312	A	chr19	40324306	40324406	TTS (NM_001436)	446	DYRK1B
1313	A	chr3	4753176	4753276	intron (NM_001099952, intron 38 of 58)	40048	EGOT
1314	A	chr1	31227683	31227783	intron (NM_006762, intron 1 of 7)	2888	LAPTM5
1315	A	chr5	73088722	73088822	intron (NM_001177693, intron 7 of 35)	-20599	ARHGEF28
1316	A	chr7	39547827	39547927	MSTC|LTR|ERVL-MaLR	-58126	YAE1
1317	A	chr12	22763167	22763267	MIR|SINE|MIR	14763	LOC105369691
1318	A	chr2	113239567	113239667	promoter-TSS (NM_153712)	-116	TTL
1319	A	chr21	19051480	19051580	Intergenic	-66311	BTG3
1320	A	chr2	89852104	89852204	(CATTC)n|Satellite|Satellite	740270	MIR4436A
1321	A	chr18	15409483	15409583	ALR/Alpha|Satellite|centr	-83615	LOC644669
1322	A	chr3	11102610	11102710	Intergenic	-41750	SLC6A1-AS1
1323	A	chr7	65790083	65790183	THE1C|LTR|ERVL-MaLR	75262	LINC00174
1324	A	chr17	37026251	37026351	promoter-TSS (NR_073384)	-10	LASP1
1325	A	chr7	22599617	22599717	Intergenic	-3289	LOC100506178
1326	A	chr6	2104634	2104734	intron (NM_001253846, intron 4 of 10)	71541	GMDS
1327	A	chr8	97805698	97805798	THE1B|LTR|ERVL-MaLR	148278	CPQ
1328	A	chr12	55240978	55241078	L2a|LINE|L2	-7272	MUCL1
1329	A	chr11	47587101	47587201	promoter-TSS (NM_175732)	0	PTPMT1
1330	A	chr5	14998747	14998847	L3|LINE|CR1	-126910	ANKH
1331	A	chr10	75729382	75729482	MLT1A|LTR|ERVL-MaLR	-28440	VCL
1332	A	chr14	35873554	35873654	CpG	356	NFKBIA
1333	A	chr9	71534751	71534851	intron (NM_001278253, intron 10 of 13)	55956	LOC101927069
1334	A	chr9	136215015	136215115	promoter-TSS (NM_000972)	-8	RPL7A
1335	A	chr1	226070180	226070280	promoter-TSS (NM_014698)	-150	TMEM63A
1336	A	chr12	1336246	1336346	L1MA9|LINE|L1	199382	ERC1
1337	A	chr16	2186062	2186162	promoter-TSS (NM_001009944)	18	MIR3180-5
1338	A	chr2	58798470	58798570	intron (NR_033873, intron 1 of 13)	50632	LINC01122
1339	A	chr2	111878075	111878175	promoter-TSS (NM_006538)	-366	BCL2L11
1340	A	chr11	12303472	12303572	Intergenic	-4925	MICALCL
1341	A	chr15	84624809	84624909	L1MA2|LINE|L1	-124080	EFL1P1
1342	A	chr2	8295300	8295400	MIRb|SINE|MIR	173199	LINC00299
1343	A	chr17	27942665	27942765	TTS (NM_152345)	2420	CORO6
1344	A	chr4	122405933	122406033	L1PA15-16|LINE|L1	-103810	QRFPR
1345	A	chr17	41081354	41081454	Intergenic	28588	G6PC
1346	A	chr4	54601134	54601234	TTS (NR_125918)	39116	LOC100506444
1347	A	chr8	96226971	96227071	intron (NR_046232, intron 1 of 2)	1581	LINC01298
1348	A	chr5	75769659	75769759	intron (NM_006633, intron 2 of 35)	70599	IQGAP2
1349	A	chr6	14735130	14735230	Intergenic	-449495	LINC01108
1350	A	chr19	7548735	7548835	intron (NM_001300881, intron 2 of 4)	5136	PEX11G
1351	A	chr2	18569088	18569188	Intergenic	172781	RDH14
1352	A	chr4	146402842	146402942	promoter-TSS (NM_001354811)	90	SMAD1
1353	A	chr17	56769925	56770025	promoter-TSS (NM_031272)	12	RAD51C
1354	A	chr6	90502756	90502856	intron (NM_014611, intron 5 of 101)	26707	MDN1
1355	A	chr15	73976169	73976269	promoter-TSS (NM_001329629)	-403	CD276
1356	A	chr17	74261168	74261268	promoter-TSS (NM_182565)	-211	UBALD2
1357	A	chr5	135336695	135336795	MIR|SINE|MIR	-27932	TGFBI
1358	A	chr9	80629836	80629936	Tigger3c|DNA|TcMar-Tigger	16841	GNAQ
1359	A	chr1	40367540	40367640	promoter-TSS (NM_001033082)	-1	MYCL
1360	A	chr18	13362748	13362848	intron (NM_181482, intron 2 of 5)	64735	LDLRAD4-AS1
1361	A	chr22	42093270	42093370	non-coding (NR_160905, exon 4 of 4)	-2187	MEI1
1362	A	chr19	54345538	54345638	Intergenic	-17931	NLRP12
1363	A	chr12	40384412	40384512	intron (NM_052885, intron 3 of 9)	115421	SLC2A13
1364	A	chr1	249132680	249132780	5' UTR (NM_024836, exon 1 of 4)	307	ZNF672
1365	A	chr17	55320605	55320705	Intergenic	-12557	MSI2
1366	A	chr2	206384622	206384722	L1PA14|LINE|L1	-162552	NRP2
1367	A	chr17	76409262	76409362	intron (NR_110601, intron 6 of 8)	34582	PGS1
1368	A	chr15	90319821	90319921	exon (NM_001039958, exon 1 of 2)	308	MESP2
1369	A	chr19	17132851	17132951	exon (NM_015692, exon 2 of 42)	4719	CPAMD8
1370	A	chr5	173043087	173043187	CpG	516	BOD1
1371	A	chr6	138975972	138976072	Intergenic	-36783	FLJ46906
1372	A	chr19	41304517	41304617	promoter-TSS (NM_080732)	-529	EGLN2
1373	A	chr4	10034410	10034510	MIRb|SINE|MIR	7412	SLC2A9
1374	A	chr11	35095479	35095579	THE1D|LTR|ERVL-MaLR	64050	LOC100507144
1375	A	chr19	3451061	3451161	L1MB7|LINE|L1	29412	SMIM24
1376	A	chr4	90810593	90810693	LTR53|LTR|ERVL	-5362	MMRN1
1377	A	chr6	125579988	125580088	L3b|LINE|CR1	43075	HDDC2
1378	A	chr2	174297004	174297104	Intergenic	77454	CDCA7
1379	A	chr19	44598382	44598482	promoter-TSS (NM_001321645)	-82	ZNF224
1380	A	chr17	6502819	6502919	MIR3|SINE|MIR	41162	KIAA0753
1381	A	chr6	143348294	143348394	intron (NR_038987, intron 1 of 2)	10375	LINC01277
1382	A	chr11	60078212	60078312	Intergenic	-24093	MS4A6E
1383	A	chr16	4323572	4323672	promoter-TSS (NM_003223)	-598	TFAP4
1384	A	chr18	60021480	60021580	intron (NM_003839, intron 3 of 9)	28987	TNFRSF11A
1385	A	chr10	108384761	108384861	intron (NM_052918, intron 19 of 25)	484888	LINC02624
1386	A	chr5	133747590	133747690	promoter-TSS (NM_080656)	-68	CDKN2AIPNL
1387	A	chr2	168987221	168987321	L1MC4|LINE|L1	116834	STK39
1388	A	chr1	145128337	145128437	intron (NM_001277444, intron 21 of 25)	31979	SEC22B
1389	A	chr6	154107854	154107954	Intergenic	-223727	OPRM1
1390	A	chr18	43861280	43861380	Intergenic	-52651	RNF165
1391	A	chr10	97320880	97320980	CpG	198	SORBS1
1392	A	chr12	121084889	121084989	intron (NM_001033677, intron 1 of 5)	-3141	CABP1
1393	A	chr14	31806081	31806181	Tigger3a|DNA|TcMar-Tigger	83625	HEATR5A
1394	A	chrX	21716540	21716640	Intergenic	-40142	KLHL34
1395	A	chr3	46185661	46185761	Intergenic	64093	CCR1
1396	A	chr8	124408234	124408334	CpG	403	ATAD2
1397	A	chr1	25428090	25428190	Intergenic	78146	MIR4425
1398	A	chr9	29290671	29290771	L2|LINE|L2	-77122	LINGO2
1399	A	chr3	154672650	154672750	MLT1I|LTR|ERVL-MaLR	-69213	MME
1400	A	chr1	39568686	39568786	intron (NM_012090, intron 1 of 92)	18897	MACF1
1401	A	chr16	377394	377494	intron (NM_181050, intron 2 of 9)	25279	AXIN1
1402	A	chr22	19228996	19229096	intron (NM_001835, intron 4 of 31)	50196	CLTCL1
1403	A	chr7	90937689	90937789	L1PA7|LINE|L1	43991	FZD1
1404	A	chr21	27268208	27268308	intron (NM_001136129, intron 13 of 14)	-160293	ATP5PF
1405	A	chr22	29999547	29999647	promoter-TSS (NM_000268)	-25	NF2
1406	A	chr10	65281206	65281306	promoter-TSS (NM_001001330)	95	REEP3
1407	A	chr19	50861809	50861909	exon (NM_004851, exon 9 of 9)	7037	NAPSA
1408	A	chr22	42840137	42840237	Intergenic	-6195
1409	A	chr12	109096078	109096178	intron (NM_014325, intron 1 of 10)	646	CORO1C
1410	A	chr9	111241127	111241227	MamRep605|Unknown|Unknown	377089	ACTL7B
1411	A	chr1	199804042	199804142	L1MD1|LINE|L1	-192746	NR5A2
1412	A	chr11	798271	798371	promoter-TSS (NM_001191060)	-40	SLC25A22
1413	A	chr8	71520321	71520421	promoter-TSS (NR_038881)	280	TRAM1
1414	A	chr1	27952683	27952783	promoter-TSS (NM_001042747)	18	FGR
1415	A	chr11	36383717	36383817	intron (NM_001160167, intron 1 of 8)	-13768	PRR5L
1416	A	chr14	50583258	50583358	promoter-TSS (NM_024558)	-18	VCPKMT
1417	A	chr17	46024466	46024566	3' UTR (NM_018129, exon 7 of 7)	5579	PNPO
1418	A	chr10	6969591	6969691	Intergenic	148081	LINC00707
1419	A	chrX	19002821	19002921	promoter-TSS (NM_000292)	-639	PHKA2
1420	A	chr12	26885071	26885171	intron (NM_002223, intron 2 of 56)	101006	ITPR2
1421	A	chr15	38732610	38732710	L1PB4|LINE|L1	-13668	FAM98B
1422	A	chr16	69788774	69788874	promoter-TSS (NM_014062)	5	NOB1
1423	A	chr7	113933565	113933665	THE1C|LTR|ERVL-MaLR	-121255	FOXP2
1424	A	chr9	135645616	135645716	CpG	99815	GTF3C4
1425	A	chr3	100618434	100618534	intron (NM_001349332, intron 3 of 35)	93850	ABI3BP
1426	A	chr21	34602136	34602236	promoter-TSS (NM_000874)	-14	IFNAR2
1427	A	chr3	52719986	52720086	promoter-TSS (NM_181042)	-12	GNL3
1428	A	chr1	81391184	81391284	MLT1B|LTR|ERVL-MaLR	284262	LINC01781
1429	A	chr7	75567418	75567518	intron (NM_001367562, intron 2 of 16)	-5633	SNORA14A
1430	A	chr2	158030510	158030610	Intergenic	-83657	GALNT5
1431	A	chr15	31595605	31595705	Intergenic	-23383	KLF13
1432	A	chr4	24474590	24474690	promoter-TSS (NM_001354825)	-112	PPARGC1A
1433	A	chr6	82454014	82454114	L1MC3|LINE|L1	8334	TENT5A
1434	A	chr18	453032	453132	intron (NM_130386, intron 2 of 9)	47619	COLEC12
1435	A	chr16	88038987	88039087	intron (NM_001173539, intron 5 of 12)	35413	BANP
1436	A	chr13	33914895	33914995	intron (NM_001243476, intron 5 of 17)	-5542	LINC02344
1437	A	chr6	31802353	31802453	promoter-TSS (NR_002745)	-290	SNHG32
1438	A	chr2	75061198	75061298	5' UTR (NM_000189, exon 1 of 18)	1466	HK2
1439	A	chr17	48638018	48638118	promoter-TSS (NM_198385)	-8	CACNA1G
1440	A	chr18	53925485	53925585	Intergenic	-67042	LOC642484
1441	A	chr1	7831270	7831370	promoter-TSS (NM_004781)	-36	VAMP3
1442	A	chr12	53614801	53614901	promoter-TSS (NM_001243732)	-705	RARG
1443	A	chr19	52074397	52074497	promoter-TSS (NM_007147)	-89	ZNF175
1444	A	chr12	68800009	68800109	Intergenic	45205	LINC02384
1445	A	chr17	72450363	72450463	CpG	-12099	CD300A
1446	A	chr19	58193262	58193362	promoter-TSS (NM_138347)	-33	ZNF551
1447	A	chr1	149658549	149658649	MER66C|LTR|ERV1	52682	RNVU1-20
1448	A	chr4	25003341	25003441	3' UTR (NM_018176, exon 8 of 8)	-21565	CCDC149
1449	A	chr19	2819779	2819879	promoter-TSS (NM_001102651)	-37	ZNF554
1450	A	chr1	220884891	220884991	MIRb|SINE|MIR	21236	C1orf115
1451	A	chr1	173299662	173299762	intron (NR_037845, intron 2 of 2)	-123242	TNFSF4
1452	A	chr7	151038755	151038855	promoter-TSS (NM_016118)	-42	NUB1
1453	A	chr9	36148771	36148871	intron (NM_001287010, intron 3 of 3)	12039	GLIPR2
1454	A	chr17	549267	549367	intron (NM_001366254, intron 7 of 19)	68762	VPS53
1455	A	chr16	3071795	3071895	TTS (NM_001002017)	1476	TNFRSF12A
1456	A	chr9	66513777	66513877	non-coding (NR_122076, exon 6 of 6)	17358	PTGER4P2-CDK2AP2P2
1457	A	chr16	70099818	70099918	promoter-TSS (NR_003610)	-17	PDXDC2P-NPIPB14P
1458	A	chr10	64004900	64005000	intron (NM_001282941, intron 3 of 4)	23653	RTKN2
1459	A	chrUn_gl000216	169613	169713	BSR/Beta|Satellite|Satellite	NA
1460	A	chr1	995029	995129	promoter-TSS (NR_148960)	-35	LOC100288175
1461	A	chr2	169939637	169939737	intron (NM_199204, intron 3 of 5)	2070	DHRS9
1462	A	chr10	23105727	23105827	AluSx|SINE|Alu	-102270	PIP4K2A
1463	A	chr2	64995224	64995324	CpG	95491	LINC01800
1464	A	chr12	58138711	58138811	promoter-TSS (NM_005981)	-61	TSPAN31
1465	A	chr3	60541659	60541759	intron (NM_001354589, intron 4 of 8)	61894	MIR548BB
1466	A	chr12	7125950	7126050	promoter-TSS (NM_005768)	-220	LPCAT3
1467	A	chr20	48877345	48877445	Intergenic	-6628	SMIM25
1468	A	chr1	145189264	145189364	Charlie10|DNA|hAT-Charlie	-19799	NOTCH2NLA
1469	A	chr5	145205432	145205532	intron (NM_182960, intron 1 of 7)	9423	PRELID2
1470	A	chr2	86850524	86850624	5' UTR (NM_005667, exon 1 of 4)	414	RNF103
1471	A	chr4	1004219	1004319	CpG	-1145	FGFRL1
1472	A	chr1	156571225	156571325	promoter-TSS (NM_015590)	4	GPATCH4
1473	A	chr4	151644258	151644358	L1MA2|LINE|L1	141005	MAB21L2
1474	A	chr10	101221213	101221313	Intergenic	-30882	GOT1
1475	A	chr17	75865971	75866071	Intergenic	14148	LINC01973
1476	A	chr7	28789006	28789106	intron (NM_182898, intron 7 of 10)	63306	CREB5
1477	A	chr19	7159693	7159793	MIR3|SINE|MIR	90029	ZNF557
1478	A	chr2	71016880	71016980	intron (NM_001004311, intron 1 of 4)	845	FIGLA
1479	A	chr16	87799515	87799615	promoter-TSS (NM_001184854)	27	KLHDC4
1480	A	chr17	80023640	80023740	promoter-TSS (NM_022156)	-10	DUS1L
1481	A	chr12	18994181	18994281	L1PA17|LINE|L1	103178	CAPZA3
1482	A	chr3	44803128	44803228	promoter-TSS (NM_020242)	-67	KIAA1143
1483	A	chr9	116420376	116420476	Intergenic	64017	RGS3
1484	A	chr8	96261109	96261209	intron (NM_001363260, intron 4 of 4)	-19905	C8orf37-AS1
1485	A	chr4	174038708	174038808	THE1B|LTR|ERVL-MaLR	-51204	GALNT7
1486	A	chr6	33172373	33172473	promoter-TSS (NM_014234)	-9	HSD17B8
1487	A	chr5	176328922	176329022	Intergenic	-2625	HK3
1488	A	chr16	11036099	11036199	5' UTR (NM_014015, exon 1 of 2)	176	DEXI
1489	A	chr10	13116962	13117062	intron (NM_001282658, intron 3 of 6)	24977	CCDC3
1490	A	chr7	64960572	64960672	non-coding (NR_157837, exon 5 of 5)	59356	LOC101929322
1491	A	chr13	47128192	47128292	CpG	937	LRCH1
1492	A	chr6	107005915	107006015	intron (NM_001371242, intron 17 of 21)	46235	CRYBG1
1493	A	chr6	47405484	47405584	Intergenic	-39991	CD2AP
1494	A	chr3	32433571	32433671	CpG	276	CMTM7
1495	A	chr6	53449679	53449779	L2c|LINE|L2	-11656	LOC101927136
1496	A	chr20	33893646	33893746	intron (NM_199487, intron 8 of 8)	-13468	FAM83C
1497	A	chr21	10856867	10856967	(GAATG)n|Satellite|Satellite	134026	TPTE
1498	A	chr15	22095102	22095202	CpG	-12011	POTEB3
1499	A	chr2	9833384	9833484	Intergenic	-62308	YWHAQ
1500	A	chr7	128910566	128910666	L1MEd|LINE|L1	45745	AHCYL2
1501	A	chrX	56260313	56260413	intron (NM_001324099, intron 1 of 3)	772	KLF8
1502	A	chr20	45810071	45810171	MLT1J2|LTR|ERVL-MaLR	14512	MIR3616
1503	A	chr6	27782500	27782600	promoter-TSS (NM_021066)	-32	HIST1H2AJ
1504	A	chr1	239882683	239882783	promoter-TSS (NR_103776)	-314	CHRM3-AS2
1505	A	chr12	65027773	65027873	AluJb|SINE|Alu	-11438	MIR548Z
1506	A	chr4	42724567	42724667	Intergenic	-65495	ATP8A1
1507	A	chrX	40439999	40440099	promoter-TSS (NM_005765)	-173	ATP6AP2
1508	A	chr8	16604553	16604653	Intergenic	255251	FGF20
1509	A	chr16	69599766	69599866	promoter-TSS (NM_173214)	-45	MIR1538
1510	A	chr14	90379188	90379288	intron (NM_145231, intron 5 of 5)	41642	EFCAB11
1511	A	chr19	38563800	38563900	MLT1L|LTR|ERVL-MaLR	-89886	SNORD152
1512	A	chr4	79697758	79697858	exon (NM_017593, exon 1 of 14)	276	BMP2K
1513	A	chr17	75467634	75467734	intron (NM_001293698, intron 1 of 9)	-3641	SEPTIN9
1514	A	chr7	158124596	158124696	intron (NM_130842, intron 1 of 21)	200859	MIR595
1515	A	chr4	71684354	71684454	3' UTR (NM_002092, exon 10 of 10)	20816	GRSF1
1516	A	chr7	102045150	102045250	TTS (NR_031669)	1102	MIR548O
1517	A	chr12	87588315	87588415	MLT1J2|LTR|ERVL-MaLR	-136151	LOC105369879
1518	A	chr3	45142599	45142699	MLT1I|LTR|ERVL-MaLR	45221	CDCP1
1519	A	chr1	148176419	148176519	non-coding (NR_148945, exon 2 of 2)	26067	PPIAL4E
1520	A	chr1	196577941	196578041	promoter-TSS (NM_198503)	-421	KCNT2
1521	A	chr14	56569872	56569972	Intergenic	-15207	PELI2
1522	A	chr15	88320409	88320509	Intergenic	169040	MIR11181
1523	A	chr11	9809826	9809926	intron (NM_030962, intron 35 of 39)	-28796	LINC02709
1524	A	chrX	153962697	153962797	intron (NR_104114, intron 1 of 8)	16605	GAB3
1525	A	chr1	207818386	207818486	promoter-TSS (NM_175710)	-42	CR1L
1526	A	chr5	125875014	125875114	Intergenic	55847	ALDH7A1
1527	A	chr10	63224639	63224739	MIRc|SINE|MIR	-11550	TMEM26
1528	A	chr19	18504705	18504805	intron (NM_145256, intron 1 of 1)	3677	LRRC25
1529	A	chr17	1116934	1117034	AluSg|SINE|Alu	16032	ABR
1530	A	chr1	48463430	48463530	promoter-TSS (NM_001194986)	-423	TRABD2B
1531	A	chr15	100296141	100296241	LTR41B|LTR|ERVL	-22542	LYSMD4
1532	A	chr17	25821789	25821889	intron (NM_014238, intron 2 of 20)	22849	KSR1
1533	A	chr19	45504614	45504714	promoter-TSS (NM_006509)	-58	RELB
1534	A	chr17	79300605	79300705	AluSx|SINE|Alu	-17607	LINC00482
1535	A	chr8	95859306	95859406	AluSx1|SINE|Alu	23838	INTS8
1536	A	chr16	2009445	2009545	promoter-TSS (NM_004548)	-44	NDUFB10
1537	A	chr13	112830462	112830562	Intergenic	-15488	LOC100506016
1538	A	chr8	144487234	144487334	Intergenic	-12565	MAFA-AS1
1539	A	chr9	1009285	1009385	Intergenic	32680	DMRT3
1540	A	chr5	53376785	53376885	MLT1A|LTR|ERVL-MaLR	-129406	MIR581
1541	A	chr4	108939864	108939964	intron (NM_005327, intron 3 of 7)	14094	HADH
1542	A	chr14	34482780	34482880	Intergenic	-62550	EGLN3
1543	A	chr8	116635351	116635451	intron (NM_001330599, intron 1 of 5)	44839	TRPS1
1544	A	chr9	1994359	1994459	Intergenic	-20938	SMARCA2
1545	A	chr7	100787405	100787505	Intergenic	-10302	AP1S1
1546	A	chr15	72523267	72523367	exon (NM_001206796, exon 1 of 12)	214	PKM
1547	A	chr21	44994728	44994828	intron (NM_007031, intron 8 of 8)	9715	H2BFS
1548	A	chr2	207854217	207854317	Intergenic	50025	CPO
1549	A	chr4	186959470	186959570	Intergenic	-30789	TLR3
1550	A	chr6	92192399	92192499	Intergenic	-38929	MIR4643
1551	A	chr19	10230553	10230653	promoter-TSS (NM_003755)	-28	EIF3G
1552	A	chr2	75092188	75092288	intron (NM_000189, intron 2 of 17)	32456	HK2
1553	A	chr12	99084845	99084945	AluSg|SINE|Alu	45817	APAF1
1554	A	chr1	42128095	42128195	CpG	-177791	EDN2
1555	A	chr20	25353400	25353500	Tigger3c|DNA|TcMar-Tigger	18021	ABHD12
1556	A	chr17	38470968	38471068	intron (NM_000964, intron 1 of 8)	-3479	RARA
1557	A	chr20	32837243	32837343	Intergenic	-10878	ASIP
1558	A	chr10	113358337	113358437	Intergenic	484338	HEAT2
1559	A	chr22	46663856	46663956	promoter-TSS (NM_017931)	1	TTC38
1560	A	chrX	61870782	61870882	ALR/Alpha|Satellite|centr	700379	SPIN4
1561	A	chr12	95467320	95467420	promoter-TSS (NM_003297)	24	NR2C1
1562	A	chr19	59055722	59055822	5' UTR (NM_005762, exon 1 of 17)	341	TRIM28
1563	A	chr18	5295822	5295922	promoter-TSS (NM_001243702)	-147	ZBTB14
1564	A	chr18	74798118	74798218	intron (NM_001025100, intron 2 of 3)	46571	MBP
1565	A	chr3	108030723	108030823	LTR33A_|LTR|ERVL	141	HHLA2
1566	A	chr15	42996753	42996853	L1M1|LINE|L1	32523	CDAN1
1567	A	chr6	42897467	42897567	CpG	299	CNPY3
1568	A	chr1	229406887	229406987	promoter-TSS (NR_149312)	-36	LOC105373159
1569	A	chr7	65965229	65965329	MLT1F1|LTR|ERVL-MaLR	6601	GS1-124K5.4
1570	A	chrX	154027645	154027745	intron (NM_001166460, intron 1 of 11)	6065	MPP1
1571	A	chr6	10596314	10596414	intron (NM_145655, intron 1 of 2)	10371	GCNT2
1572	A	chr13	21567947	21568047	intron (NM_014572, intron 2 of 7)	-44430	LINC00367
1573	A	chr17	34948208	34948308	promoter-TSS (NM_024308)	-51	DHRS11
1574	A	chr4	128508197	128508297	L1PA15-16|LINE|L1	-45865	INTU
1575	A	chr17	45899074	45899174	promoter-TSS (NM_145798)	36	OSBPL7
1576	A	chr4	164602531	164602631	MER91C|DNA|hAT-Tip100	-67895	2020-03-01
1577	A	chr1	17764946	17765046	promoter-TSS (NM_001136204)	36	RCC2
1578	A	chr5	54706833	54706933	intron (NM_015360, intron 23 of 26)	97871	MIR5687
1579	A	chr22	49098510	49098610	intron (NM_015381, intron 2 of 3)	-77547	MIR4535
1580	A	chr3	10028547	10028647	promoter-TSS (NR_103821)	20	EMC3-AS1
1581	A	chr9	78115524	78115624	MLT1B|LTR|ERVL-MaLR	-389986	PCSK5
1582	A	chr2	97288977	97289077	intron (NR_047654, intron 3 of 20)	14701	KANSL3
1583	A	chr12	105814488	105814588	Intergenic	90069	C12orf75
1584	A	chr10	93558509	93558609	promoter-TSS (NR_108070)	376	TNKS2
1585	A	chr15	38419738	38419838	Intergenic	-54597	LINC01852
1586	A	chr7	8225668	8225768	L2b|LINE|L2	75964	ICA1
1587	A	chr6	26533110	26533210	tRNA-Thr-ACY_|tRNA|tRNA	-5434	HMGN4
1588	A	chr1	96762648	96762748	L1PA13|LINE|L1	76983	LINC01787
1589	A	chr9	130834945	130835045	intron (NM_001006641, intron 1 of 9)	4516	SLC25A25
1590	A	chr17	79212890	79212990	promoter-TSS (NM_001353403)	-85	TEPSIN
1591	A	chr6	28193032	28193132	promoter-TSS (NM_001199480)	29	ZSCAN9
1592	A	chrX	7008793	7008893	intron (NM_001178136, intron 2 of 3)	-56488	STS
1593	A	chr1	206926623	206926723	Intergenic	-17445	IL19
1594	A	chr5	172463303	172463403	TTS (NM_003945)	15624	SNORA74B
1595	A	chr2	206928940	206929040	intron (NM_017759, intron 1 of 10)	21908	INO80D
1596	A	chr10	5484172	5484272	intron (NM_001047160, intron 3 of 11)	-4292	NET1
1597	A	chr3	114816417	114816517	intron (NM_001348803, intron 1 of 13)	2688	ZBTB20
1598	A	chr5	93769266	93769366	MIR|SINE|MIR	184993	KIAA0825
1599	A	chr6	116882700	116882800	TTS (NM_001256887)	8456	CALHM4
1600	A	chr19	15344366	15344466	promoter-TSS (NM_001142886)	-558	EPHX3
1601	A	chr7	25682613	25682713	MIR|SINE|MIR	20097	LOC646588
1602	A	chr11	118796595	118796695	CpG	15228	MIR4492
1603	A	chr9	115657085	115657185	Intergenic	-3979	SLC46A2
1604	A	chr5	156576001	156576101	Intergenic	-6175	MED7
1605	A	chr20	43883597	43883697	promoter-TSS (NM_003064)	-442	SLPI
1606	A	chr19	45418421	45418521	intron (NM_001645, intron 2 of 3)	606	APOC1
1607	A	chr7	111172215	111172315	intron (NM_001350964, intron 2 of 4)	30082	IMMP2L
1608	A	chr5	60151992	60152092	Charlie8|DNA|hAT-Charlie	-11941	ELOVL7
1609	A	chr13	105522043	105522143	L1MB7|LINE|L1	-596123	DAOA
1610	A	chr7	26952178	26952278	Intergenic	-48019	SKAP2
1611	A	chr13	49366112	49366212	Intergenic	138097	CYSLTR2
1612	A	chr12	12670762	12670862	7SK|RNA|RNA	44985	DUSP16
1613	A	chr13	96360171	96360271	LTR41B|LTR|ERVL	30828	DNAJC3
1614	A	chr12	63292526	63292626	intron (NM_020700, intron 1 of 9)	36354	PPM1H
1615	A	chr1	217668799	217668899	intron (NM_018040, intron 7 of 9)	135583	GPATCH2
1616	A	chr1	9240133	9240233	intron (NR_132742, intron 1 of 1)	-2080	LNCTAM34A
1617	A	chr6	11713052	11713152	TTS (NM_032744)	66178	ADTRP
1618	A	chr13	41623674	41623774	L2c|LINE|L2	11798	ELF1
1619	A	chr7	27241122	27241222	non-coding (NR_037843, exon 2 of 3)	1132	HOTTIP
1620	A	chr12	50427275	50427375	Intergenic	-7985	RACGAP1
1621	A	chr3	48672979	48673079	promoter-TSS (NM_022911)	-135	SLC26A6
1622	A	chr5	177923844	177923944	L4|LINE|RTE	93500	COL23A1
1623	A	chr6	30495912	30496012	Intergenic	11919	LINC02569
1624	A	chr6	31334806	31334906	Intergenic	-9900	HLA-B
1625	A	chr22	46629332	46629432	intron (NM_001362872, intron 8 of 8)	16808	CDPF1
1626	A	chr22	22652295	22652395	promoter-TSS (NR_027293)	-118	BMS1P20
1627	A	chr16	28936549	28936649	promoter-TSS (NM_024816)	-40	RABEP2
1628	A	chr17	32534691	32534791	L1MB7|LINE|L1	-24090	LINC01989
1629	A	chr7	99070380	99070480	promoter-TSS (NR_147001)	-83	ZNF789
1630	A	chr6	139839246	139839346	Intergenic	-43563	LINC01625
1631	A	chr8	29873795	29873895	Intergenic	-58981	MIR3148
1632	A	chr7	11257636	11257736	Intergenic	244187	PHF14
1633	A	chr14	24740735	24740835	promoter-TSS (NM_182836)	48	RABGGTA
1634	A	chr11	23561660	23561760	L1PB4|LINE|L1	-120974	MIR8054
1635	A	chr17	72499176	72499276	Intergenic	28388	CD300LB
1636	A	chr5	39080827	39080927	MERX|DNA|TcMar-Tigger	-6376	RICTOR
1637	A	chr16	47071816	47071916	CpG	-64281	DNAJA2
1638	A	chr19	36231483	36231583	CpG-13529	1820	IGFLR1
1639	A	chr1	208136888	208136988	CpG	-52468	CD34
1640	A	chr10	45560628	45560728	Intergenic	64307	ZNF22
1641	A	chr15	65325555	65325655	Intergenic	-3628	MTFMT
1642	A	chr9	228010	228110	L2a|LINE|L2	-12310	DOCK8-AS1
1643	A	chr2	101729404	101729504	intron (NM_001102426, intron 1 of 19)	38455	TBC1D8
1644	A	chr7	44084430	44084530	TTS (NR_072981)	179	DBNL
1645	A	chr6	116740436	116740536	intron (NM_013352, intron 2 of 5)	-42052	CALHM6
1646	A	chr15	90777221	90777321	promoter-TSS (NM_001013657)	8	CIB1
1647	A	chr11	68817155	68817255	intron (NM_139075, intron 1 of 24)	805	TPCN2
1648	A	chr4	82334389	82334489	L2a|LINE|L2	58622	RASGEF1B
1649	A	chr20	43525366	43525466	intron (NM_003404, intron 2 of 6)	11070	YWHAB
1650	A	chr7	43966033	43966133	promoter-TSS (NM_015983)	48	UBE2D4
1651	A	chr10	104405584	104405684	intron (NM_001345950, intron 1 of 4)	1382	TRIM8
1652	A	chr16	33524780	33524880	Intergenic	-47014	ENPP7P13
1653	A	chr2	29541093	29541193	intron (NM_004304, intron 8 of 28)	-94377	ALK
1654	A	chr11	450238	450338	promoter-TSS (NM_001329544)	9	PTDSS2
1655	A	chr12	30960468	30960568	L1M3f|LINE|L1	11903	LINC00941
1656	A	chr1	241767176	241767276	intron (NM_014322, intron 2 of 3)	32006	CHML
1657	A	chr10	76970259	76970359	5' UTR (NM_001184783, exon 2 of 12)	397	VDAC2
1658	A	chr17	31082186	31082286	intron (NM_015194, intron 11 of 21)	121906	MYO1D
1659	A	chr6	138265714	138265814	intron (NR_149097, intron 1 of 1)	1173	LINC02528
1660	A	chr15	86383903	86384003	CpG	15087	MIR548AP
1661	A	chr7	150705837	150705937	CpG	14995	NOS3
1662	A	chrX	45557005	45557105	Intergenic	-33522	LOC392452
1663	A	chr4	2470664	2470764	promoter-TSS (NM_001185009)	-119	RNF4
1664	A	chr16	29827617	29827717	TTS (NM_145239)	194	PAGR1
1665	A	chr4	160096744	160096844	intron (NM_001351724, intron 1 of 30)	-46748	MIR3688-1
1666	A	chr7	121017212	121017312	THE1C|LTR|ERVL-MaLR	19100	FAM3C
1667	A	chr4	154588051	154588151	THE1A|LTR|ERVL-MaLR	-17331	TLR2
1668	A	chr17	41977965	41978065	promoter-TSS (NM_001278376)	-23	MPP2
1669	A	chr14	23540733	23540833	promoter-TSS (NM_001164816)	-5	ACIN1
1670	A	chrX	18979951	18980051	intron (NM_000292, intron 1 of 32)	22231	PHKA2
1671	A	chr10	7362132	7362232	intron (NM_001029880, intron 4 of 20)	89121	SFMBT2
1672	A	chr10	89158343	89158443	intron (NR_046091, intron 1 of 2)	9064	FAM245A
1673	A	chr19	4065932	4066032	promoter-TSS (NM_001317990)	-455	ZBTB7A
1674	A	chr4	186131163	186131263	CpG	5822	SNX25
1675	A	chr6	44747322	44747422	Tigger15a|DNA|TcMar-Tigger	-227754	LOC105375075
1676	A	chr22	47135203	47135303	Intergenic	-1104	CERK
1677	A	chr3	194117833	194117933	exon (NM_004488, exon 2 of 2)	2112	GP5
1678	A	chr13	99738522	99738622	promoter-TSS (NR_047482)	376	DOCK9
1679	A	chr22	32058257	32058357	promoter-TSS (NM_001326419)	-106	PISD
1680	A	chr10	77162020	77162120	promoter-TSS (NR_110301)	-418	ZNF503
1681	A	chr4	10463044	10463144	CpG	-4044	ZNF518B
1682	A	chr11	64072760	64072860	promoter-TSS (NM_001282451)	-186	ESRRA
1683	A	chr16	14379593	14379693	CpG	-16502	MIR193BHG
1684	A	chr8	101859477	101859577	Intergenic	103272	YWHAZ
1685	A	chr7	80316056	80316156	Intergenic	40137	CD36
1686	A	chr1	25059912	25060012	Intergenic	-11976	CLIC4
1687	A	chr15	73774653	73774753	MSTB|LTR|ERVL-MaLR	39198	REC114
1688	A	chr5	171615349	171615449	promoter-TSS (NM_005990)	-171	STK10
1689	A	chr7	134291234	134291334	Intergenic	-40247	BPGM
1690	A	chr19	42696153	42696253	MIRb|SINE|MIR	25626	DEDD2
1691	A	chr12	81382938	81383038	Tigger4|DNA|TcMar-Tigger	-51294	LIN7A
1692	A	chr6	145460718	145460818	Intergenic	547245	EPM2A
1693	A	chr9	134554045	134554145	intron (NM_001304275, intron 1 of 23)	31134	RAPGEF1
1694	A	chr2	108883749	108883849	Intergenic	-21552	SULT1C2
1695	A	chr17	66097756	66097856	non-coding (NR_027418, exon 1 of 6)	110	LINC00674
1696	A	chr10	15063220	15063320	AluSx1|SINE|Alu	14154	DCLRE1CP1
1697	A	chr12	79549638	79549738	intron (NM_001135806, intron 2 of 9)	110216	SYT1
1698	A	chr1	11986473	11986573	promoter-TSS (NM_138346)	-39	KIAA2013
1699	A	chr5	7756670	7756770	L1MB2|LINE|L1	94526	C5orf49
1700	A	chr3	124554090	124554190	intron (NM_001354766, intron 5 of 13)	52072	ITGB5
1701	A	chr15	77371157	77371257	Intergenic	-7756	TSPAN3
1702	A	chr4	15003915	15004015	promoter-TSS (NM_001177382)	-140	CPEB2
1703	A	chr13	38922983	38923083	promoter-TSS (NM_001286705)	-955	UFM1
1704	A	chr19	48837271	48837371	non-coding (NR_130317, exon 5 of 6)	8065	EMP3
1705	A	chr22	46034954	46035054	Intergenic	-32674	ATXN10
1706	A	chr10	26109985	26110085	Intergenic	112604	LOC101929073
1707	A	chr12	92905665	92905765	Intergenic	45260	LINC02397
1708	A	chr1	200280476	200280576	(TTGG)n|Simple_repeat|Simple_repeat	62394	LINC00862
1709	A	chr7	116333100	116333200	intron (NM_001324402, intron 1 of 19)	20900	MET
1710	A	chr1	57286857	57286957	Intergenic	-1830	FYB2
1711	A	chr2	69997512	69997612	intron (NM_001365496, intron 2 of 13)	28296	ANXA4
1712	A	chr3	98488427	98488527	intron (NM_006100, intron 3 of 10)	6326	ST3GAL6
1713	A	chr8	79632693	79632793	TTS (NR_156423)	3866	LOC101241902
1714	A	chr2	9144039	9144139	promoter-TSS (NR_135601)	-276	MBOAT2
1715	A	chr7	5569448	5569548	CpG-23985	734	ACTB
1716	A	chr11	20389265	20389365	TTS (NM_001098523)	3628	HTATIP2
1717	A	chr22	45615054	45615154	MIR|SINE|MIR	-6757	KIAA0930
1718	A	chr18	3469052	3469152	intron (NR_110429, intron 2 of 2)	2854	GAPLINC
1719	A	chr9	134510856	134510956	intron (NM_198679, intron 5 of 23)	74323	RAPGEF1
1720	A	chr11	131697495	131697595	intron (NM_001352007, intron 2 of 8)	-82273	NTM
1721	A	chr8	144691706	144691806	promoter-TSS (NM_001329866)	-11	PYCR3
1722	A	chr10	105193694	105193794	exon (NM_014976, exon 23 of 36)	18383	CALHM2
1723	A	chr1	110855389	110855489	intron (NR_036595, intron 2 of 3)	26354	RBM15-AS1
1724	A	chr19	15288421	15288521	exon (NM_000435, exon 24 of 33)	1690	MIR6795
1725	A	chr7	152121981	152122081	MLT1H1|LTR|ERVL-MaLR	11057	KMT2C
1726	A	chr1	222828344	222828444	intron (NM_198551, intron 18 of 27)	10749	MIA3
1727	A	chr8	111664030	111664130	MLT1I|LTR|ERVL-MaLR	375582	LINC01608
1728	A	chr5	61650035	61650135	intron (NM_001243952, intron 7 of 20)	48096	KIF2A
1729	A	chr4	8209193	8209293	L1MC4|LINE|L1	8226	SH3TC1
1730	A	chr1	197170427	197170527	promoter-TSS (NM_194314)	-157	CRB1
1731	A	chr10	14660028	14660128	L1ME1|LINE|L1	-13678	FAM107B
1732	A	chr20	62453911	62454011	non-coding (NR_110081, exon 3 of 3)	8656	ZBTB46
1733	A	chrUn_gl000222	65924	66024	Intergenic	15267	LINC00960
1734	A	chr1	39468410	39468510	intron (NM_024595, intron 3 of 4)	11512	AKIRIN1
1735	A	chr7	106756236	106756336	MLT1I|LTR|ERVL-MaLR	-53120	HBP1
1736	A	chr10	30703110	30703210	MamGypLTR3|LTR|Gypsy	-19790	MAP3K8
1737	A	chr8	134058687	134058787	promoter-TSS (NR_107002)	89	MIR7848
1738	A	chr9	31137300	31137400	Intergenic	244138	LINC01243
1739	A	chrX	18684853	18684953	L2a|LINE|L2	5320	RS1
1740	A	chr1	26185999	26186099	promoter-TSS (NM_001287490)	-100	AUNIP
1741	A	chr2	9939934	9940034	Intergenic	-43587	TAF1B
1742	A	chr1	39696624	39696724	intron (NM_012090, intron 1 of 92)	146835	MACF1
1743	A	chr10	100185609	100185709	exon (NM_001322487, exon 12 of 20)	5458	MIR4685
1744	A	chr1	157076438	157076538	Intergenic	-6888	ETV3L
1745	A	chr13	40190411	40190511	Intergenic	-13131	LHFPL6
1746	A	chr19	20607623	20607723	promoter-TSS (NR_036455)	98	ZNF826P
1747	A	chr1	42501675	42501775	promoter-TSS (NR_038261)	-120	HIVEP3
1748	A	chr12	90091152	90091252	intron (NM_001366520, intron 1 of 21)	11413	ATP2B1
1749	A	chr2	50756825	50756925	intron (NM_004801, intron 11 of 21)	166525	MIR8485
1750	A	chr16	2581965	2582065	promoter-TSS (NM_001048212)	-9	MIR3178
1751	A	chr19	13319156	13319256	intron (NM_001127222, intron 46 of 46)	57981	IER2
1752	A	chr16	1728109	1728209	promoter-TSS (NM_144570)	-121	JPT2
1753	A	chr9	6354186	6354286	Intergenic	25861	TPD52L3
1754	A	chr21	22370515	22370615	promoter-TSS (NM_001352594)	-162	NCAM2
1755	A	chr2	203103230	203103330	promoter-TSS (NM_001371394)	40	SUMO1
1756	A	chr17	38287044	38287144	TTS (NM_001365921)	8870	MSL1
1757	A	chr9	137335767	137335867	Intergenic	37411	RXRA
1758	A	chr8	38033969	38034069	promoter-TSS (NM_001204878)	-8	LSM1
1759	A	chr9	78488779	78488879	MSTA|LTR|ERVL-MaLR	-16731	PCSK5
1760	A	chr22	20657677	20657777	promoter-TSS (NR_136569)	-899	FAM230J
1761	A	chr1	77372033	77372133	intron (NM_001320274, intron 2 of 2)	38918	ST6GALNAC5
1762	A	chr15	75135490	75135590	promoter-TSS (NR_104307)	-43	ULK3
1763	A	chr3	49876788	49876888	intron (NM_005879, intron 10 of 14)	17159	TRAIP
1764	A	chr8	104385641	104385741	L2c|LINE|L2	956	CTHRC1
1765	A	chr9	86432278	86432378	CpG	356	GKAP1
1766	A	chr22	24638731	24638831	intron (NM_001099781, intron 1 of 11)	2329	GGT5
1767	A	chr3	53730975	53731075	intron (NM_000720, intron 8 of 48)	149421	CHDH
1768	A	chr3	98241499	98241599	5' UTR (NM_001040199, exon 1 of 5)	197	CLDND1
1769	A	chr5	126113246	126113346	non-coding (NR_134488, exon 1 of 12)	468	LMNB1
1770	A	chr2	111752038	111752138	intron (NM_001142807, intron 13 of 17)	121077	ACOXL-AS1
1771	A	chr14	67993405	67993505	intron (NM_001348546, intron 1 of 2)	-6552	PLEKHH1
1772	A	chr4	57976634	57976734	promoter-TSS (NM_001553)	-133	IGFBP7
1773	A	chr14	75672393	75672493	LTR67B|LTR|ERVL	-29128	TMED10
1774	A	chr2	219712526	219712626	Intergenic	-11952	WNT6
1775	A	chr13	30946116	30946216	intron (NR_024464, intron 2 of 4)	1885	LINC00426
1776	A	chr12	106676309	106676409	MamRep1161|DNA|TcMar	-20152	TCP11L2
1777	A	chr8	134402913	134403013	MIRb|SINE|MIR	-93416	NDRG1
1778	A	chr3	67497934	67498034	intron (NM_003848, intron 9 of 10)	207054	SUCLG2
1779	A	chr12	51477373	51477473	promoter-TSS (NM_030809)	-44	CSRNP2
1780	A	chr19	58326266	58326366	promoter-TSS (NM_024762)	-35	ZNF552
1781	A	chr10	88632748	88632848	intron (NM_004329, intron 2 of 12)	-82718	SNCG
1782	A	chr13	45810314	45810414	CR1_Mam|LINE|CR1	-35184	KCTD4
1783	A	chrX	11777551	11777651	promoter-TSS (NM_006800)	-165	MSL3
1784	A	chr3	87223094	87223194	THE1D|LTR|ERVL-MaLR	52283	MIR4795
1785	A	chr6	120113050	120113150	MER54B|LTR|ERVL	-223225	MIR3144
1786	A	chr17	41685862	41685962	MER66B|LTR|ERV1	53019	MEOX1
1787	A	chr6	112557222	112557322	promoter-TSS (NR_121193)	-525	LOC101927640
1788	A	chr1	218338314	218338414	CpG	-120271	RRP15
1789	A	chr16	11670887	11670987	intron (NR_024320, intron 1 of 3)	9292	LITAF
1790	A	chr8	6263844	6263944	promoter-TSS (NM_001363979)	175	LOC100287015
1791	A	chr3	50273342	50273442	promoter-TSS (NM_001282618)	-244	GNAI2
1792	A	chr11	65788645	65788745	intron (NM_053054, intron 4 of 11)	5255	CATSPER1
1793	A	chr11	45104908	45105008	Intergenic	-10606	PRDM11
1794	A	chr7	73548675	73548775	MER41B|LTR|ERV1	-39961	EIF4H
1795	A	chr13	43467362	43467462	L2a|LINE|L2	-20532	LINC00428
1796	A	chr20	32803971	32804071	CpG	-44150	ASIP
1797	A	chr21	16706457	16706557	L1PA12|LINE|L1	-269186	NRIP1
1798	A	chr6	91320756	91320856	GC_rich|Low_complexity|Low_complexity	-24015	MAP3K7
1799	A	chr18	48470797	48470897	intron (NM_002396, intron 15 of 15)	-23563	ELAC1
1800	A	chr10	6186810	6186910	promoter-TSS (NM_001145443)	-24	PFKFB3
1801	A	chr2	69907565	69907665	L1M2|LINE|L1	36675	ANXA4
1802	A	chr4	142254191	142254291	promoter-TSS (NR_121625)	-470	LINC02432
1803	A	chr20	29812152	29812252	(GAATG)n|Satellite|Satellite	-33265	DEFB115
1804	A	chr17	80796320	80796420	intron (NM_024702, intron 1 of 2)	1528	ZNF750
1805	A	chr11	115530532	115530632	Intergenic	74898	LOC101928985
1806	A	chr11	2800255	2800355	intron (NM_181798, intron 15 of 15)	-79077	KCNQ1OT1
1807	A	chr1	12046069	12046169	intron (NM_014874, intron 2 of 18)	5881	MFN2
1808	A	chr10	18273149	18273249	intron (NM_001145195, intron 6 of 12)	26292	SLC39A12-AS1
1809	A	chr17	18761272	18761372	promoter-TSS (NM_001353099)	-59	PRPSAP2
1810	A	chr17	21668753	21668853	LTR76|LTR|ERV1	-60798	UBBP4
1811	A	chr2	111977071	111977171	intron (NR_015395, intron 5 of 6)	98630	BCL2L11
1812	A	chr12	10126726	10126826	L2a|LINE|L2	2768	CLEC12A
1813	A	chr21	35734262	35734362	Intergenic	-2011	KCNE2
1814	A	chr1	234978808	234978908	Intergenic	-83055	PP2672
1815	A	chr9	130743259	130743359	promoter-TSS (NM_001035254)	-41	FAM102A
1816	A	chr6	136724908	136725008	intron (NM_001198614, intron 4 of 18)	63055	MAP7
1817	A	chr1	43880464	43880564	intron (NM_001365999, intron 4 of 71)	24944	SZT2
1818	A	chr5	150638053	150638153	intron (NM_001167607, intron 1 of 3)	5357	GM2A
1819	A	chr6	16728339	16728439	MIR3|SINE|MIR	32026	ATXN1
1820	A	chr11	5652786	5652886	promoter-TSS (NM_130390)	-649	TRIM34
1821	A	chr11	8054869	8054969	Intergenic	-5261	TUB
1822	A	chr8	6725968	6726068	MER58A|DNA|hAT-Charlie	9440	DEFB1
1823	A	chr17	43239024	43239124	promoter-TSS (NM_001303442)	-138	HEXIM2
1824	A	chr2	38493994	38494094	Intergenic	109628	ATL2
1825	A	chr18	10261449	10261549	Intergenic	152868	LINC01254
1826	A	chr8	11801307	11801407	Intergenic	30751	DEFB136
1827	A	chr3	169648030	169648130	intron (NR_130713, intron 8 of 9)	18720	SAMD7
1828	A	chr8	109036000	109036100	intron (NM_178565, intron 2 of 5)	58117	RSPO2
1829	A	chr7	2648708	2648808	intron (NM_001287501, intron 19 of 19)	-22862	TTYH3
1830	A	chr3	101908555	101908655	Intergenic	26056	LOC101929411
1831	A	chr11	60338594	60338694	L1MB4|LINE|L1	-44580	LINC00301
1832	A	chr3	53079066	53079166	CpG	973	SFMBT1
1833	A	chr3	10021647	10021747	intron (NM_018447, intron 2 of 8)	-6880	EMC3-AS1
1834	A	chr19	19249297	19249397	promoter-TSS (NM_001256766)	-60	TMEM161A
1835	A	chr2	228324883	228324983	Intergenic	-11915	MIR5703
1836	A	chr9	35538772	35538872	5' UTR (NM_001135999, exon 1 of 12)	193	RUSC2
1837	A	chr12	132166779	132166879	Intergenic	-28806	SFSWAP
1838	A	chr3	128369717	128369817	promoter-TSS (NM_002950)	-106	RPN1
1839	A	chr9	101489178	101489278	Intergenic	-18011	GABBR2
1840	A	chr14	106465631	106465731	Intergenic	-27323	ADAM6
1841	A	chr12	104341821	104341921	TTS (NM_003299)	9122	C12orf73
1842	A	chr17	64298574	64298674	promoter-TSS (NM_002737)	-107	PRKCA
1843	A	chr16	85722594	85722694	promoter-TSS (NM_016095)	-84	GINS2
1844	A	chr2	137011329	137011429	Intergenic	-135654	CXCR4
1845	A	chr7	6769356	6769456	CpG	-5530	PMS2CL
1846	A	chr8	130197927	130198027	Intergenic	55509	LINC00977
1847	A	chr8	30585256	30585356	promoter-TSS (NM_000637)	57	GSR
1848	A	chr15	40714225	40714325	TTS (NM_002225)	16277	IVD
1849	A	chr17	3864157	3864257	L1M5|LINE|L1	3524	ATP2A3
1850	A	chr14	71374121	71374221	promoter-TSS (NM_014982)	-5	PCNX1
1851	A	chr22	45831695	45831795	Intergenic	22171	RIBC2
1852	A	chr8	29648206	29648306	intron (NR_125815, intron 2 of 3)	37764	LOC101929470
1853	A	chr15	23378312	23378412	promoter-TSS (NR_002824)	-87	LOC102723534
1854	A	chr14	89976896	89976996	intron (NM_001085471, intron 1 of 6)	-65614	FOXN3-AS2
1855	A	chr2	160747647	160747747	intron (NM_002349, intron 3 of 34)	13570	LY75-CD302
1856	A	chr19	10538948	10539048	AluJo|SINE|Alu	-2523	PDE4A
1857	A	chr17	73512379	73512479	promoter-TSS (NM_207346)	-180	TSEN54
1858	A	chr11	33033291	33033391	Intergenic	-4083	DEPDC7
1859	A	chr17	1466076	1466176	promoter-TSS (NM_006224)	-40	PITPNA
1860	A	chr6	14596763	14596863	MLT1F1|LTR|ERVL-MaLR	-311128	LINC01108
1861	A	chr9	139760797	139760897	promoter-TSS (NM_001281297)	-59	EDF1
1862	A	chr19	15666806	15666906	Intergenic	47520	CYP4F22
1863	A	chr5	112249088	112249188	AluJb|SINE|Alu	8786	REEP5
1864	A	chr17	73073708	73073808	CpG	-10102	SLC16A5
1865	A	chr4	68193091	68193191	Intergenic	94577	LOC101927237
1866	A	chr10	14650617	14650717	MLT1H|LTR|ERVL-MaLR	-4267	FAM107B
1867	A	chr2	102764578	102764678	intron (NM_000877, intron 1 of 11)	5422	IL1R1
1868	A	chr6	140907400	140907500	L1P4e|LINE|L1	-97501	MIR4465
1869	A	chr1	84896272	84896372	Intergenic	22288	DNASE2B
1870	A	chr19	48111912	48112012	CpG	509	BICRA
1871	A	chr5	43066563	43066663	promoter-TSS (NR_102752)	460	LOC100132356
1872	A	chr19	50490529	50490629	intron (NM_001308420, intron 12 of 12)	17658	SIGLEC16
1873	A	chr1	24137441	24137541	intron (NM_000191, intron 5 of 8)	-10247	GALE
1874	A	chr4	151690540	151690640	MLT2B4|LTR|ERVL	187287	MAB21L2
1875	A	chr15	93791028	93791128	Intergenic	41783	LOC105370980
1876	A	chr3	27763658	27763758	exon (NM_001278182, exon 1 of 6)	106	EOMES
1877	A	chr9	33715142	33715242	Intergenic	23222	LINC01251
1878	A	chr17	1953137	1953237	TTS (NR_029625)	115	MIR132
1879	A	chr17	65430283	65430383	intron (NM_181671, intron 1 of 9)	-37272	MIR548AA2
1880	A	chr2	8037202	8037302	intron (NR_110256, intron 2 of 5)	2534	LOC101929551
1881	A	chr10	65460031	65460131	Intergenic	-178431	JMJD1C
1882	A	chr22	17582494	17582594	intron (NM_001289905, intron 5 of 11)	16695	IL17RA
1883	A	chr18	53005268	53005368	intron (NM_001243228, intron 8 of 19)	-16246	TCF4
1884	A	chr3	102392481	102392581	Intergenic	238672	ZPLD1
1885	A	chr16	11043379	11043479	L2b|LINE|L2	5008	CLEC16A
1886	A	chr9	79765820	79765920	Intergenic	-26491	VPS13A
1887	A	chr22	38092867	38092967	promoter-TSS (NM_001039141)	-138	TRIOBP
1888	A	chr17	79679129	79679229	promoter-TSS (NM_001270888)	-87	SLC25A10
1889	A	chr1	160951974	160952074	Intergenic	-27425	ITLN2
1890	A	chr9	117160820	117160920	CpG	-4185	AKNA
1891	A	chr16	19525049	19525149	intron (NR_136689, intron 2 of 5)	8321	GDE1
1892	A	chr9	21709508	21709608	Intergenic	-93077	MTAP
1893	A	chr10	14782854	14782954	MLT1K|LTR|ERVL-MaLR	33992	FAM107B
1894	A	chr22	25003538	25003638	intron (NM_001288833, intron 1 of 15)	4428	GGT1
1895	A	chr1	207103750	207103850	intron (NM_002644, intron 10 of 10)	-8514	FCMR
1896	A	chr21	28647800	28647900	Intergenic	-308443	ADAMTS5
1897	A	chr12	96345369	96345469	L1MA3|LINE|L1	8310	AMDHD1
1898	A	chr7	72971745	72971845	promoter-TSS (NR_036682)	225	BCL7B
1899	A	chr6	15691667	15691767	Intergenic	-28428	DTNBP1
1900	A	chr1	203171807	203171907	Intergenic	-16025	CHI3L1
1901	A	chr21	32985844	32985944	Intergenic	-46041	SOD1
1902	A	chr3	38390521	38390621	L2b|LINE|L2	2295	XYLB
1903	A	chr20	10414857	10414957	promoter-TSS (NM_170784)	-20	MKKS
1904	A	chr3	58200843	58200943	L2c|LINE|L2	-4163	DNASE1L3
1905	A	chr3	12631791	12631891	AluSz6|SINE|Alu	33255	MKRN2
1906	A	chr2	232765253	232765353	CpG	-8295	MIR1471
1907	A	chr19	6521971	6522071	Intergenic	-9016	TNFSF9
1908	A	chr1	184584604	184584704	intron (NM_030806, intron 5 of 5)	139338	EDEM3
1909	A	chr12	122501230	122501330	promoter-TSS (NR_135044)	84	LOC100506691
1910	A	chr11	122562073	122562173	intron (NM_001363365, intron 1 of 13)	35693	UBASH3B
1911	A	chr1	113261380	113261480	Intergenic	-1759	TAFA3
1912	A	chr4	139380067	139380167	Tigger1|DNA|TcMar-Tigger	149252	LINC00499
1913	A	chr17	27940563	27940663	3' UTR (NM_152345, exon 15 of 15)	4522	CORO6
1914	A	chr7	73703749	73703849	promoter-TSS (NM_032421)	-6	CLIP2
1915	A	chr9	99449116	99449216	CpG	-31567	PRXL2C
1916	A	chr4	87932843	87932943	intron (NM_001313960, intron 1 of 17)	4740	AFF1
1917	A	chr1	87614458	87614558	intron (NR_026989, intron 2 of 2)	16899	LINC01140
1918	A	chrY	13803004	13803104	(GAATG)n|Satellite|Satellite	730335	GYG2P1
1919	A	chr1	150592476	150592576	Intergenic	9083	ENSA
1920	A	chr1	187041994	187042094	LTR12C|LTR|ERV1	-19930	LINC01036
1921	A	chr8	109157723	109157823	MIRb|SINE|MIR	-61925	RSPO2
1922	A	chr19	52034955	52035055	promoter-TSS (NM_001245)	-81	SIGLEC6
1923	A	chr10	75608994	75609094	exon (NM_172170, exon 6 of 20)	25269	CAMK2G
1924	A	chr1	62086346	62086446	Intergenic	-33518	MGC34796
1925	A	chr10	16946878	16946978	intron (NM_001081, intron 50 of 66)	-87475	RSU1
1926	A	chr1	167607169	167607269	intron (NM_001322923, intron 1 of 5)	7750	RCSD1
1927	A	chr9	101026149	101026249	Intergenic	-8268	TBC1D2
1928	A	chr2	107203982	107204082	Intergenic	100212	CD8B2
1929	A	chr11	61731033	61731133	TTS (NM_002032)	4023	FTH1
1930	A	chr12	116758093	116758193	Intergenic	-43152	MED13L
1931	A	chr17	78965631	78965731	promoter-TSS (NM_024591)	40	CHMP6
1932	A	chr8	120628007	120628107	intron (NM_001330600, intron 8 of 25)	-22809	ENPP2
1933	A	chr11	9647377	9647477	L2|LINE|L2	-38197	SWAP70
1934	A	chr10	73156959	73157059	5' UTR (NM_052836, exon 1 of 13)	318	CDH23
1935	A	chr8	28181972	28182072	intron (NM_006228, intron 1 of 3)	7237	PNOC
1936	A	chr1	206730532	206730632	promoter-TSS (NM_182665)	90	RASSF5
1937	A	chr17	18753400	18753500	AluJb|SINE|Alu	-6162	PRPSAP2
1938	A	chr6	97372481	97372581	promoter-TSS (NM_001323253)	35	KLHL32
1939	A	chr11	2292313	2292413	promoter-TSS (NM_005170)	-181	ASCL2
1940	A	chr15	98452691	98452791	Intergenic	-35082	LINC00923
1941	A	chr13	111866812	111866912	intron (NM_001113511, intron 5 of 19)	11455	ARHGEF7
1942	A	chr12	132312869	132312969	promoter-TSS (NM_016155)	-19	MMP17
1943	A	chr1	6662703	6662803	exon (NM_001324309, exon 1 of 4)	176	KLHL21
1944	A	chr17	4710355	4710455	promoter-TSS (NM_002663)	-42	PLD2
1945	A	chr15	58501475	58501575	HERVL-int|LTR|ERVL	70945	AQP9
1946	A	chr3	194466302	194466402	non-coding (NR_037891, exon 3 of 4)	23086	LINC01972
1947	A	chr9	139702257	139702357	promoter-TSS (NM_001173989)	-93	RABL6
1948	A	chr6	56224178	56224278	intron (NM_001318752, intron 1 of 28)	34698	COL21A1
1949	A	chr20	8583447	8583547	intron (NM_182734, intron 3 of 32)	-228335	RNU105B
1950	A	chr19	10381074	10381174	promoter-TSS (NM_000201)	-672	ICAM1
1951	A	chr17	33760288	33760388	promoter-TSS (NM_018042)	-145	SLFN12
1952	A	chr8	130982535	130982635	intron (NM_001353312, intron 2 of 14)	-30528	FAM49B
1953	A	chr7	120446091	120446191	intron (NM_012338, intron 7 of 7)	52057	TSPAN12
1954	A	chr19	8070637	8070737	promoter-TSS (NM_001419)	-162	ELAVL1
1955	A	chr18	71830695	71830795	L1ME3E|LINE|L1	14987	TIMM21
1956	A	chr9	20990978	20991078	intron (NM_017794, intron 44 of 45)	40611	HACD4
1957	A	chr14	89604018	89604118	Intergenic	279509	FOXN3
1958	A	chr18	29302503	29302603	Intergenic	-37845	B4GALT6
1959	A	chr10	60143990	60144090	promoter-TSS (NR_073073)	-863	TFAM
1960	A	chr20	33264910	33265010	5' UTR (NM_080476, exon 1 of 12)	129	PIGU
1961	A	chr2	19561223	19561323	CpG	-2889	OSR1
1962	A	chr1	26954589	26954689	Intergenic	65983	LOC101928728
1963	A	chr20	30639983	30640083	promoter-TSS (NM_001172133)	-12	HCK
1964	A	chr6	160406496	160406596	intron (NM_000876, intron 1 of 47)	16415	IGF2R
1965	A	chr5	78886369	78886469	Intergenic	-21821	TENT2
1966	A	chr19	31711619	31711719	MLT1J2|LTR|ERVL-MaLR	53253	LINC01791
1967	A	chr12	133338636	133338736	promoter-TSS (NM_015114)	-268	ANKLE2
1968	A	chr17	5185517	5185617	promoter-TSS (NM_001291581)	-12	RABEP1
1969	A	chr10	6432570	6432670	LTR8|LTR|ERV1	40342	LINC02656
1970	A	chr7	148318002	148318102	Intergenic	30194	C7orf33
1971	A	chr7	5763908	5764008	L3|LINE|CR1	-12417	MIR6874
1972	A	chr15	78351533	78351633	intron (NM_015079, intron 1 of 12)	18411	TBC1D2B
1973	A	chr2	101923437	101923537	intron (NM_173647, intron 1 of 6)	1676	RNF149
1974	A	chr10	98500764	98500864	Intergenic	-9209	RPL13AP5
1975	A	chr10	80887221	80887321	intron (NM_020338, intron 2 of 24)	58548	ZMIZ1
1976	A	chr5	131015781	131015881	MER3|DNA|hAT-Charlie	-44909	RAPGEF6
1977	A	chr12	103096416	103096516	Intergenic	121711	LINC00485
1978	A	chr4	89713764	89713864	intron (NM_001265578, intron 1 of 16)	30698	FAM13A
1979	A	chr12	133100525	133100625	intron (NM_001142641, intron 2 of 16)	33838	FBRSL1
1980	A	chr19	12902317	12902417	promoter-TSS (NM_002229)	67	JUNB
1981	A	chr2	181971727	181971827	Intergenic	-16787	LINC01934
1982	A	chr22	50354072	50354172	promoter-TSS (NM_001001852)	-298	PIM3
1983	A	chr2	153289983	153290083	intron (NM_052905, intron 1 of 25)	98345	FMNL2
1984	A	chr12	111051834	111051934	promoter-TSS (NM_001319682)	-50	TCTN1
1985	A	chr1	10003396	10003496	promoter-TSS (NM_001316975)	3	LZIC
1986	A	chr10	73612414	73612514	Intergenic	-1456	PSAP
1987	A	chr4	40809396	40809496	AluSg7|SINE|Alu	49726	APBB2
1988	A	chr18	60960146	60960246	intron (NM_000633, intron 2 of 2)	26417	BCL2
1989	A	chr1	67966275	67966375	Intergenic	-70240	SERBP1
1990	A	chr10	99902260	99902360	AluSz6|SINE|Alu	7896	R3HCC1L
1991	A	chr13	99120067	99120167	intron (NM_001032296, intron 5 of 10)	54262	STK24
1992	A	chr4	82766042	82766142	Intergenic	-373031	RASGEF1B
1993	A	chr9	101819876	101819976	MIRb|SINE|MIR	-47469	TGFBR1
1994	A	chrY	7582661	7582761	MLT1B|LTR|ERVL-MaLR	-13423	TTTY16
1995	A	chr9	106844614	106844714	non-coding (NR_121580, exon 3 of 3)	10091	SMC2-AS1
1996	A	chr19	1905225	1905325	promoter-TSS (NM_001329540)	-123	SCAMP4
1997	A	chr6	143896614	143896714	Intergenic	-6188	PHACTR2-AS1
1998	A	chr20	39619312	39619412	intron (NR_145525, intron 1 of 2)	10009	LOC100128988
[truncated: 32,574 more rows]

## Sheet: S2B - GO of DAR Groups
Supplementary Table 2B - Biological Processes Gene Ontology of DAR Groups
Group A			Group B			Group C			Group D			Group E			Group F
GO Category	-log10(p-value)		GO Category	-log10(p-value)		GO Category	-log10(p-value)		GO Category	-log10(p-value)		GO Category	-log10(p-value)		GO Category	-log10(p-value)
Immune response	29		Antigen receptor signaling	9		Leukocyte activation	30		Apoptotic processes	7		Immune response	21		Immune system process	14
Myeloid leukocyte activation	28		Organelle assembly	7		Vesicle-mediated transport	26		Plasma membrane invagination	6		Protein metabolism	21		Response to LPS	11
Metabolic process	26		Metabolic process	7		Antigen presentation	26		Megakaryocyte differentiation	5		Cell adhesion	21		Cytokine signaling	11
Cell activation involved in immune response	24		Mast cell activation	5		Cell activation involved in immune response	24		Phagocytosis, engulfment	4		Neutrophil mediated immunity	18		Positive regulation of defense response	10
Granulocyte activation	21		Interaction with host	4		Myeloid leukocyte activation	21					Neutrophil activation	16		Immune response-regulating signaling pathway	8
Leukocyte degranulation	20		Mast cell degranulation	4		Myeloid cell activation involved in immune response	20					Granulocyte activation	12		Regulation of heat generation	8
Neutrophil activation	20		Lysosome localization	4		Myeloid leukocyte mediated immunity	19					Pattern recognition receptor signaling pathway	9		Positive regulation of response to external stimulus	8
Myeloid leukocyte mediated immunity	19		B cell receptor signaling pathway	3		Granulocyte activation	19					Toll-like receptor signaling pathway	9		Positive regulation of heat generation	8
Neutrophil activation involved in immune response	19		Regulation of bone resorption	3		Neutrophil activation	19					Positive regulation of NF-kappaB transcription factor activity	9		Regulation of adaptive immune response	7
Neutrophil mediated immunity	19		Rap protein signal transduction	2		Leukocyte degranulation	18					MyD88-dependent toll-like receptor signaling pathway	8		Immune response-regulating cell surface receptor signaling pathway	7
Neutrophil degranulation	19		Regulation of metalloendopeptidase activity	2		Neutrophil mediated immunity	18					Cellular response to molecule of bacterial origin	8		Positive regulation of mononuclear cell proliferation	6
Positive regulation of immune system process	17					Neutrophil activation involved in immune response	17					Regulation of type I interferon production	8		Positive regulation of leukocyte proliferation	6
Leukocyte mediated immunity	17					Neutrophil degranulation	16					Regulation of B cell activation	8		Regulation of adaptive immune response based on somatic recombination of immune receptors built from immunoglobulin superfamily domains	6
Regulation of cytokine production	15					Leukocyte mediated immunity	15					T cell receptor signaling pathway	7		Positive regulation of lymphocyte proliferation	6
Regulation of immune response	14					Immune response-regulating signaling pathway	14					Regulation of B cell proliferation	7		Positive regulation of homeostatic process	6
Regulated exocytosis	12					Immune response-activating signal transduction	14					Response to fluid shear stress	7		Positive regulation of mitotic nuclear division	6
Exocytosis	11					Immune response-regulating cell surface receptor signaling pathway	13					Regulation of T-helper cell differentiation	6		Antigen receptor-mediated signaling pathway	6
Innate immune response	9					Immune response-activating cell surface receptor signaling pathway	12					Regulation of alpha-beta T cell activation	6		Interleukin-12-mediated signaling pathway	6
Response to other organism	7					Phagocytosis	11					Mature B cell differentiation	6		Extrinsic apoptotic signaling pathway	6
Response to external biotic stimulus	7					Positive regulation of T cell activation	10					Regulation of CD4-positive, alpha-beta T cell activation	6		Response to interleukin-12	5
Regulation of defense response	7					Regulation of leukocyte migration	10					Positive regulation of T-helper cell differentiation	5		Cellular response to biotic stimulus	5
Positive regulation of cytokine production	6					Positive regulation of hemopoiesis	10					lLpopolysaccharide-mediated signaling pathway	5		Regulation of I-kappaB kinase/NF-kappaB signaling	5
Response to biotic stimulus	6					Negative regulation of cytokine production	10					MyD88-independent toll-like receptor signaling pathway	5		Cellular response to lipopolysaccharide	5
Secretion by cell	5					Regulation of cell shape	9					Positive regulation of CD4-positive, alpha-beta T cell activation	5		Positive regulation of myeloid cell differentiation	5
Immune response-activating signal transduction	4					Response to tumor necrosis factor	9					Positive regulation of alpha-beta T cell activation	5		Death-inducing signaling complex assembly	5
Response to cytokine	3					Cellular response to tumor necrosis factor	9					Plasma membrane invagination	5		Placenta development	5
Immune response-regulating signaling pathway	3					Activation of innate immune response	8					Membrane invagination	5		Fc receptor signaling pathway	5
Activation of immune response	3					Positive regulation of leukocyte differentiation	8					Regulation of CD4-positive, alpha-beta T cell differentiation	5		Negative regulation of ERK1 and ERK2 cascade	5
Apoptotic process	2					Negative regulation of protein serine/threonine kinase activity	8					Interleukin-1 beta production	4		Interleukin-1-mediated signaling pathway	5
Cellular response to cytokine stimulus	2					Innate immune response-activating signal transduction	8					Interleukin-1 production	3		Negative regulation of apoptotic signaling pathway	5
Positive regulation of immune response	1					Negative regulation of MAPK cascade	8								Positive regulation of T cell proliferation	5
Leukocyte migration	1					Antigen receptor-mediated signaling pathway	7								Positive regulation of nuclear division	4
						Negative regulation of MAP kinase activity	7								B cell receptor signaling pathway	4
						Regulation of adaptive immune response	7								Positive regulation of cell-matrix adhesion	4
						Positive regulation of leukocyte migration	7								Negative regulation of protein serine/threonine kinase activity	4
						Positive regulation of leukocyte chemotaxis	7								Cellular response to mechanical stimulus	4
						Regulation of leukocyte chemotaxis	7								Phospholipid transport	4
						Fatty acid biosynthetic process	6								10-formyltetrahydrofolate metabolic process	4
						Marginal zone B cell differentiation	6								Positive regulation of I-kappaB kinase/NF-kappaB signaling	4
						Regulation of B cell activation	6								Stress-activated protein kinase signaling cascade	4
						Mature B cell differentiation	5								Response to interleukin-1	4
						Regulation of leukocyte mediated immunity	5								Platelet activation	4
						Regulation of alpha-beta T cell activation	5								Embryonic placenta development	4
						Negative regulation of cytokine secretion	4								Stress-activated MAPK cascade	4
						Regulation of adaptive immune response based on somatic recombination of immune receptors built from immunoglobulin superfamily domains	4								Positive regulation of tyrosine phosphorylation of STAT protein	3
						Leukocyte chemotaxis	4								Positive regulation of JNK cascade	3
						Regulation of mononuclear cell migration	4								Myeloid leukocyte differentiation	3
						Positive regulation of actin filament polymerization	4
						Pattern recognition receptor signaling pathway	4
						Positive regulation of lymphocyte differentiation	4
						Positive regulation of T cell proliferation	4
						Regulation of alpha-beta T cell differentiation	4
						Negative regulation of leukocyte cell-cell adhesion	3
						Regulation of tumor necrosis factor superfamily cytokine production	3
						Regulation of T cell mediated immunity	3
						Positive regulation of alpha-beta T cell activation	3
						Positive regulation of myeloid cell differentiation	3
						Regulation of lymphocyte mediated immunity	3
						Positive regulation of protein polymerization	3
						Positive regulation of T cell differentiation	3
						Regulation of CD4-positive, alpha-beta T cell activation	3
						Negative regulation of T cell activation	3
						Fc-gamma receptor signaling pathway	3
						Cellular response to interferon-gamma	2
						Vascular endothelial growth factor receptor signaling pathway	2
						Fc-gamma receptor signaling pathway involved in phagocytosis	2
						B cell differentiation	2
						Regulation of antigen receptor-mediated signaling pathway	2
						Negative regulation of antigen receptor-mediated signaling pathway	1
						Myeloid leukocyte migration	1
