# Supplementary material for: Glutathione Metabolism Is a Regulator of the Acute Inflammatory Response of Monocytes to (1→3)-β-D-Glucan
Source: Front Immunol. 2021 Nov 11;12:694152. doi: 10.3389/fimmu.2021.694152 (PMC8631827; doi:10.3389/fimmu.2021.694152)
Supplement: Supplementary Table 3 — Groups of differential gene expression after 1h, 4h, 24h of BDG exposure and gene ontology enrichment analysis of these groups. [file Table_3.xlsx]

## Sheet: S3A - DGE Groups
	Supplementary Table 3A - Differential gene expression after 1h, 4h, 24h of BDG exposure in human monocytes
	Gene #	DGE Cluster	Gene Symbol
	1	1	ACOT1
	2	1	ANKRA2
	3	1	ATF5
	4	1	ATF6
	5	1	ATP6V0C
	6	1	ATP6V1F
	7	1	ATP6V1G1
	8	1	ATP6V1H
	9	1	C3
	10	1	CD63
	11	1	CDYL2
	12	1	CEBPA
	13	1	CEBPD
	14	1	CLCN5
	15	1	CLCN6
	16	1	CSRP1
	17	1	CTCF
	18	1	FABP4
	19	1	FABP5
	20	1	FCGR1A
	21	1	FCGR1B
	22	1	FCGR1C
	23	1	FCGR2A
	24	1	FCGR2B
	25	1	FCGR2C
	26	1	FCGR3A
	27	1	FCGR3B
	28	1	IL10
	29	1	IL10RA
	30	1	IL10RB
	31	1	IL18
	32	1	IL4R
	33	1	IL6
	34	1	IL7R
	35	1	IL8
	36	1	KIAA1199
	37	1	MMP14
	38	1	MMP9
	39	1	NIPA2
	40	1	RASAL2
	41	1	SGK1
	42	1	TAP1
	43	1	TAP2
	44	1	TAPBP
	45	1	TGFB1
	46	1	TGFBI
	47	2	ABCF2
	48	2	ABHD4
	49	2	ABI2
	50	2	ACVR1
	51	2	AFG3L1P
	52	2	AGAP7
	53	2	AGRN
	54	2	AKT3
	55	2	ANKRD27
	56	2	ANKRD52
	57	2	ANKRD54
	58	2	AP2A2
	59	2	ARFGAP3
	60	2	ARHGAP17
	61	2	ARHGAP32
	62	2	ARID1A
	63	2	ARL13B
	64	2	ARRDC2
	65	2	ASH1L
	66	2	ASXL1
	67	2	ASXL2
	68	2	ATAD3B
	69	2	ATF3
	70	2	ATF7
	71	2	ATF7IP
	72	2	ATP11C
	73	2	ATP6V1C1
	74	2	ATP8B2
	75	2	ATXN1
	76	2	ATXN2
	77	2	ATXN2L
	78	2	BAALC
	79	2	BCKDK
	80	2	BMPR2
	81	2	BYSL
	82	2	C10orf2
	83	2	C11orf30
	84	2	C12orf49
	85	2	C17orf70
	86	2	C1orf216
	87	2	C6orf106
	88	2	C7orf60
	89	2	CAB39L
	90	2	CAMSAP2
	91	2	CAPRIN1
	92	2	CBFA2T2
	93	2	CBL
	94	2	CCDC117
	95	2	CD180
	96	2	CEBPB
	97	2	CELSR1
	98	2	CENPBD1
	99	2	CHD4
	100	2	CHERP
	101	2	CHORDC1
	102	2	CIRH1A
	103	2	CLCF1
	104	2	CLIP2
	105	2	CNOT1
	106	2	CNOT6
	107	2	CNP
	108	2	COG1
	109	2	COPS7B
	110	2	CRAMP1L
	111	2	CREB3L2
	112	2	CRTC3
	113	2	CTBP2
	114	2	CUEDC1
	115	2	CUL1
	116	2	CYP1B1
	117	2	DAB2
	118	2	DAGLA
	119	2	DCUN1D4
	120	2	DDX51
	121	2	DIMT1
	122	2	DIP2B
	123	2	DLGAP4
	124	2	DNAJA4
	125	2	DNAJB4
	126	2	DOCK4
	127	2	DOT1L
	128	2	DTX2
	129	2	EGR2
	130	2	EIF4ENIF1
	131	2	EIF4G1
	132	2	EIF5B
	133	2	ELAVL1
	134	2	ENG
	135	2	EP400
	136	2	EPS8
	137	2	ERBB2IP
	138	2	ESF1
	139	2	ESPL1
	140	2	EYA3
	141	2	FAM135A
	142	2	FAM73B
	143	2	FAM89B
	144	2	FASN
	145	2	FBXO46
	146	2	FLJ45340
	147	2	FMNL3
	148	2	FNDC3B
	149	2	FNIP2
	150	2	FOXK1
	151	2	FOXK2
	152	2	FRMD8
	153	2	GATAD2B
	154	2	GCLC
	155	2	GFOD2
	156	2	GFPT1
	157	2	GLUD1P3
	158	2	GPSM1
	159	2	GRAMD1A
	160	2	GRB10
	161	2	GRWD1
	162	2	GSPT1
	163	2	GTF3C4
	164	2	HCFC1
	165	2	HDAC5
	166	2	HDAC7
	167	2	HDGFRP3
	168	2	HEBP1
	169	2	HEG1
	170	2	HIC2
	171	2	HIP1
	172	2	HIPK2
	173	2	HIRA
	174	2	HIVEP3
	175	2	HMOX1
	176	2	HNRNPAB
	177	2	HUWE1
	178	2	IGHMBP2
	179	2	INF2
	180	2	IP6K1
	181	2	KATNBL1
	182	2	KDM2B
	183	2	KHSRP
	184	2	KIFC3
	185	2	KPNA1
	186	2	LCORL
	187	2	LOC100129034
	188	2	LOC100132247
	189	2	LOC100190986
	190	2	LOC344887
	191	2	LOC613037
	192	2	LOC646214
	193	2	LOC652276
	194	2	LOC653513
	195	2	LRCH1
	196	2	LRFN4
	197	2	LRP12
	198	2	LRRC41
	199	2	LY6G5B
	200	2	MAP4
	201	2	MAPKBP1
	202	2	MAST2
	203	2	MAT2A
	204	2	MED12
	205	2	MED16
	206	2	MED25
	207	2	MFSD5
	208	2	MIR663B
	209	2	MLL
	210	2	MLL4
	211	2	MLLT10
	212	2	MLLT6
	213	2	MNT
	214	2	MRC2
	215	2	MRPS2
	216	2	MS4A14
	217	2	MSL1
	218	2	MTRNR2L8
	219	2	MYO10
	220	2	NAA15
	221	2	NAA50
	222	2	NCOA6
	223	2	NFIC
	224	2	NOC4L
	225	2	NOLC1
	226	2	NOP14
	227	2	NOP16
	228	2	NPIP
	229	2	NPIPL3
	230	2	NPTN
	231	2	NSDHL
	232	2	NSUN3
	233	2	NUMB
	234	2	NUP62
	235	2	OSGIN1
	236	2	PAK2
	237	2	PAXIP1
	238	2	PEA15
	239	2	PEAK1
	240	2	PHC1
	241	2	PHF2
	242	2	PHLPP2
	243	2	PIAS4
	244	2	PIEZO1
	245	2	PIKFYVE
	246	2	PIP5K1C
	247	2	PLAGL1
	248	2	PLAGL2
	249	2	PLEKHM3
	250	2	PLOD3
	251	2	PLXNB2
	252	2	PMM2
	253	2	POLD3
	254	2	POR
	255	2	POU2F2
	256	2	PPAN
	257	2	PPP1R9B
	258	2	PPRC1
	259	2	PRR14
	260	2	PRRC2A
	261	2	PRRC2B
	262	2	PSD3
	263	2	PSKH1
	264	2	PTPN9
	265	2	PUS1
	266	2	PUSL1
	267	2	PXDC1
	268	2	RAB5B
	269	2	RAB7A
	270	2	RAD23A
	271	2	RAVER1
	272	2	RBM14
	273	2	RC3H1
	274	2	RDX
	275	2	RGAG4
	276	2	RNA5-8S5
	277	2	RNF126
	278	2	ROCK2
	279	2	RPS6KA3
	280	2	RREB1
	281	2	RUSC2
	282	2	S1PR2
	283	2	SBF1
	284	2	SETD1B
	285	2	SETD4
	286	2	SETD5
	287	2	SETMAR
	288	2	SFI1
	289	2	SGTB
	290	2	SH3PXD2B
	291	2	SIRPA
	292	2	SLC16A1
	293	2	SLC1A4
	294	2	SLC25A25
	295	2	SLC38A7
	296	2	SLC39A13
	297	2	SLC41A2
	298	2	SMARCA4
	299	2	SNAI3
	300	2	SNX8
	301	2	SOCS7
	302	2	SOLH
	303	2	SPEN
	304	2	SPINK1
	305	2	SPIRE1
	306	2	SPRYD4
	307	2	SQSTM1
	308	2	SRC
	309	2	SREBF2
	310	2	SRGAP1
	311	2	STAT4
	312	2	STK32C
	313	2	STRN
	314	2	TAF15
	315	2	TAF4
	316	2	TANC2
	317	2	TAOK1
	318	2	TBC1D2
	319	2	TBC1D3B
	320	2	TBC1D3C
	321	2	TBC1D3H
	322	2	TBCCD1
	323	2	TCEB3
	324	2	TCF12
	325	2	TCF3
	326	2	TCP11L1
	327	2	TELO2
	328	2	TESK1
	329	2	TFPI
	330	2	TIMM8A
	331	2	TMEM181
	332	2	TMOD3
	333	2	TNIP1
	334	2	TOB2
	335	2	TOLLIP
	336	2	TOM1L2
	337	2	TOR1A
	338	2	TP53BP1
	339	2	TPRA1
	340	2	TPST1
	341	2	TPST2
	342	2	TRIM16
	343	2	TRIM16L
	344	2	TRIM33
	345	2	TRIO
	346	2	TSC1
	347	2	TSC2
	348	2	TSC22D4
	349	2	TSR1
	350	2	TULP4
	351	2	TXLNG
	352	2	UAP1L1
	353	2	UBASH3B
	354	2	UBE2O
	355	2	UNKL
	356	2	UPF3B
	357	2	USP31
	358	2	UTP14A
	359	2	WASF2
	360	2	WDR4
	361	2	WIZ
	362	2	YDJC
	363	2	YWHAG
	364	2	ZBTB39
	365	2	ZBTB45
	366	2	ZC3H12C
	367	2	ZFYVE21
	368	2	ZHX2
	369	2	ZMIZ2
	370	2	ZNF202
	371	2	ZNF354A
	372	2	ZNF398
	373	2	ZNF549
	374	2	ZNF567
	375	2	ZNF574
	376	2	ZNF746
	377	2	ZNF767
	378	2	ZNF783
	379	2	ZNF84
	380	2	ZSWIM4
	381	2	ZSWIM8
	382	2	ZSCAN22
	383	2	ZSCAN5A
	384	3	AARS
	385	3	ABCB6
	386	3	ABCC1
	387	3	ABCE1
	388	3	ACADM
	389	3	ACLY
	390	3	ACO1
	391	3	ACOX3
	392	3	ACTL6A
	393	3	ACVR2B
	394	3	AGPAT3
	395	3	AGPAT5
	396	3	AHRR
	397	3	AHSA1
	398	3	AIFM2
	399	3	AIMP2
	400	3	AK4
	401	3	AKAP1
	402	3	ALCAM
	403	3	ALDH3A2
	404	3	ALS2
	405	3	AMMECR1
	406	3	ANAPC7
	407	3	ANKFY1
	408	3	AP3D1
	409	3	APOC1
	410	3	ARFIP1
	411	3	ARHGAP10
	412	3	ARHGAP22
	413	3	ARHGAP31
	414	3	ARHGAP35
	415	3	ARHGEF10L
	416	3	ARMC6
	417	3	ARNTL2
	418	3	ATAD3A
	419	3	ATAD3C
	420	3	ATP10A
	421	3	ATP6V1A
	422	3	ATP8B4
	423	3	BAI1
	424	3	BAZ1B
	425	3	BOP1
	426	3	BRD8
	427	3	BTRC
	428	3	C11orf48
	429	3	C12orf23
	430	3	C17orf89
	431	3	C17orf96
	432	3	C19orf12
	433	3	C1orf109
	434	3	C2orf44
	435	3	C7orf25
	436	3	C8orf33
	437	3	C9orf114
	438	3	C9orf69
	439	3	CAD
	440	3	CALHM2
	441	3	CALR
	442	3	CALU
	443	3	CCDC107
	444	3	CCDC127
	445	3	CCDC142
	446	3	CCDC86
	447	3	CCL22
	448	3	CCL24
	449	3	CCND1
	450	3	CCT3
	451	3	CD276
	452	3	CD9
	453	3	CDAN1
	454	3	CDC42BPB
	455	3	CDK14
	456	3	CDK4
	457	3	CEP104
	458	3	CHCHD4
	459	3	CHM
	460	3	CHST11
	461	3	CLCC1
	462	3	CLOCK
	463	3	CLUH
	464	3	COA3
	465	3	COA4
	466	3	COASY
	467	3	COPRS
	468	3	COQ9
	469	3	CPOX
	470	3	CREB1
	471	3	CRIM1
	472	3	CRSP8P
	473	3	CSE1L
	474	3	CSF1
	475	3	CSNK1G1
	476	3	CSTB
	477	3	CTNS
	478	3	CTPS1
	479	3	CTU2
	480	3	CUL4A
	481	3	CYFIP1
	482	3	CYHR1
	483	3	CYP27A1
	484	3	DARS2
	485	3	DAXX
	486	3	DCAF7
	487	3	DDB1
	488	3	DDX10
	489	3	DDX31
	490	3	DDX55
	491	3	DFFA
	492	3	DFNA5
	493	3	DGCR2
	494	3	DGCR8
	495	3	DGKH
	496	3	DGKQ
	497	3	DHFRL1
	498	3	DHX33
	499	3	DHX37
	500	3	DIP2A
	501	3	DISP1
	502	3	DNAJA3
	503	3	DNAJC11
	504	3	DNAJC13
	505	3	DNAJC6
	506	3	DNHD1
	507	3	DNMT1
	508	3	DNPEP
	509	3	DPH2
	510	3	DPYSL3
	511	3	DTD2
	512	3	DVL2
	513	3	DYNLL1
	514	3	DYRK2
	515	3	EARS2
	516	3	EEFSEC
	517	3	EI24
	518	3	EIF2B4
	519	3	EMC1
	520	3	EME2
	521	3	EMILIN1
	522	3	ERMP1
	523	3	EXOSC2
	524	3	FAHD1
	525	3	FAIM
	526	3	FAM118B
	527	3	FAM129A
	528	3	FAM134C
	529	3	FAM203A
	530	3	FAM207A
	531	3	FAM213B
	532	3	FAM219A
	533	3	FAM86A
	534	3	FAM98A
	535	3	FARSA
	536	3	FARSB
	537	3	FASTKD1
	538	3	FBXL19
	539	3	FBXO18
	540	3	FBXO31
	541	3	FDX1L
	542	3	FKBP4
	543	3	FKTN
	544	3	FMNL2
	545	3	FRYL
	546	3	FTL
	547	3	FZD5
	548	3	G3BP1
	549	3	G6PD
	550	3	GALNT7
	551	3	GART
	552	3	GCLM
	553	3	GCN1L1
	554	3	GDF15
	555	3	GEMIN5
	556	3	GFER
	557	3	GID4
	558	3	GIGYF2
	559	3	GLA
	560	3	GNL3L
	561	3	GOLGA3
	562	3	GPATCH4
	563	3	GPNMB
	564	3	GREM1
	565	3	GSR
	566	3	GTF2E2
	567	3	GTF2H4
	568	3	GTF2IRD1
	569	3	HDHD2
	570	3	HEATR1
	571	3	HELB
	572	3	HIATL1
	573	3	HIVEP2
	574	3	HN1L
	575	3	HOMEZ
	576	3	HS2ST1
	577	3	HSD17B4
	578	3	HSD3B7
	579	3	HSP90AA1
	580	3	HSP90AB1
	581	3	HSPA1A
	582	3	HSPA1B
	583	3	HSPA1L
	584	3	HSPA8
	585	3	HSPD1
	586	3	HSPE1
	587	3	HSPH1
	588	3	HTRA2
	589	3	IARS
	590	3	ICMT
	591	3	IFRD2
	592	3	IGF1R
	593	3	IGF2R
	594	3	IL1RN
	595	3	IL27RA
	596	3	IL36RN
	597	3	INTS7
	598	3	IPO13
	599	3	IPO4
	600	3	IRF2
	601	3	ITPR1
	602	3	JAKMIP2
	603	3	JUN
	604	3	KATNAL1
	605	3	KCNE1
	606	3	KEAP1
	607	3	KIAA0020
	608	3	KIAA0753
	609	3	KIAA0930
	610	3	KIAA1430
	611	3	KIAA1737
	612	3	KIF1C
	613	3	KLHDC10
	614	3	KLHL22
	615	3	KPNB1
	616	3	KRI1
	617	3	KYNU
	618	3	LAGE3
	619	3	LAMC1
	620	3	LARP1
	621	3	LARP4
	622	3	LARP4B
	623	3	LARS
	624	3	LEPRE1
	625	3	LETM1
	626	3	LGALS3
	627	3	LIMK1
	628	3	LMAN2L
	629	3	LMNB2
	630	3	LOC100132891
	631	3	LOC284837
	632	3	LOC728407
	633	3	LOC728989
	634	3	LOC729020
	635	3	LOC729176
	636	3	LOC90784
	637	3	LPL
	638	3	LRP8
	639	3	LRPPRC
	640	3	LRRC58
	641	3	LZTR1
	642	3	MAPKAPK5
	643	3	MATK
	644	3	MBD3
	645	3	MCCC2
	646	3	MCM2
	647	3	MCM3AP
	648	3	ME1
	649	3	MEGF9
	650	3	MET
	651	3	METTL1
	652	3	METTL8
	653	3	MGA
	654	3	MGAT1
	655	3	MGAT4B
	656	3	MGAT5
	657	3	MGC27345
	658	3	MGLL
	659	3	MGST1
	660	3	MITF
	661	3	MKL2
	662	3	MLST8
	663	3	MME
	664	3	MMP7
	665	3	MMS19
	666	3	MNF1
	667	3	MORC2
	668	3	MPZL1
	669	3	MRAS
	670	3	MREG
	671	3	MRPL17
	672	3	MRPL19
	673	3	MRPL24
	674	3	MRPL4
	675	3	MRPS12
	676	3	MRPS26
	677	3	MRTO4
	678	3	MTERFD1
	679	3	MTG1
	680	3	MYBBP1A
	681	3	MYO1E
	682	3	MYO9A
	683	3	MYOF
	684	3	NAA25
	685	3	NACC1
	686	3	NADKD1
	687	3	NAGLU
	688	3	NAPB
	689	3	NARFL
	690	3	NAT10
	691	3	NCAPD3
	692	3	NCDN
	693	3	NCS1
	694	3	NDUFA8
	695	3	NDUFAF4
	696	3	NEK6
	697	3	NELFA
	698	3	NENF
	699	3	NEURL4
	700	3	NF1
	701	3	NFE2L1
	702	3	NFE2L2
	703	3	NKRF
	704	3	NLE1
	705	3	NLN
	706	3	NMB
	707	3	NMNAT1
	708	3	NMT2
	709	3	NOC3L
	710	3	NOL6
	711	3	NOM1
	712	3	NOP2
	713	3	NOP56
	714	3	NOP9
	715	3	NOTCH3
	716	3	NQO1
	717	3	NR2C2AP
	718	3	NRP1
	719	3	NRP2
	720	3	NSD1
	721	3	NSF
	722	3	NSFP1
	723	3	NSUN5P1
	724	3	NSUN5P2
	725	3	NUDCD1
	726	3	NUDCD3
	727	3	NUP160
	728	3	NUP188
	729	3	NUP88
	730	3	OGFOD1
	731	3	P2RX7
	732	3	PA2G4
	733	3	PAICS
	734	3	PALB2
	735	3	PAX8
	736	3	PCBD2
	737	3	PCNA
	738	3	PDCD11
	739	3	PDE4DIP
	740	3	PDE7A
	741	3	PDK4
	742	3	PDS5A
	743	3	PDXK
	744	3	PELI3
	745	3	PFAS
	746	3	PFKP
	747	3	PGAM5
	748	3	PGBD2
	749	3	PGD
	750	3	PHACTR2
	751	3	PHF23
	752	3	PIM1
	753	3	PINX1
	754	3	PKP4
	755	3	PLA2G15
	756	3	PLA2G7
	757	3	PLXNA1
	758	3	PLXNA3
	759	3	POFUT1
	760	3	POLD2
	761	3	POLR1A
	762	3	POLR2H
	763	3	POLR3A
	764	3	POLR3D
	765	3	POLR3H
	766	3	POP1
	767	3	POP7
	768	3	POU2F1
	769	3	PPAP2B
	770	3	PPARA
	771	3	PPM1H
	772	3	PPME1
	773	3	PPP1R37
	774	3	PRDM15
	775	3	PRDX1
	776	3	PREB
	777	3	PRKDC
	778	3	PRLR
	779	3	PRMT3
	780	3	PRMT5
	781	3	PSMB5
	782	3	PSMD1
	783	3	PTGR1
	784	3	PTPRM
	785	3	PTRH1
	786	3	PUS7
	787	3	PYGO2
	788	3	RAB10
	789	3	RAB40C
	790	3	RAI14
	791	3	RANBP1
	792	3	RANBP10
	793	3	RASAL1
	794	3	RBFA
	795	3	RBM28
	796	3	REXO4
	797	3	RGL1
	798	3	RHBDD3
	799	3	RNF121
	800	3	RNF123
	801	3	RNF2
	802	3	RPAP1
	803	3	RPS6KA1
	804	3	RPS6KA2
	805	3	RPUSD1
	806	3	RRP1
	807	3	RRP1B
	808	3	RRP9
	809	3	RSAD1
	810	3	RSBN1L
	811	3	RUVBL1
	812	3	S100PBP
	813	3	SAE1
	814	3	SCARB2
	815	3	SCRIB
	816	3	SDC2
	817	3	SETD6
	818	3	SF3B3
	819	3	SFMBT1
	820	3	SIGMAR1
	821	3	SLAMF8
	822	3	SLBP
	823	3	SLC12A8
	824	3	SLC16A10
	825	3	SLC1A3
	826	3	SLC20A2
	827	3	SLC23A2
	828	3	SLC25A17
	829	3	SLC25A20
	830	3	SLC25A30
	831	3	SLC25A43
	832	3	SLC35B4
	833	3	SLC35E2
	834	3	SLC35E2B
	835	3	SLC38A6
	836	3	SLC39A14
	837	3	SLC4A2
	838	3	SLC52A2
	839	3	SLC5A6
	840	3	SLC6A6
	841	3	SLC7A11
	842	3	SMYD5
	843	3	SNAPC3
	844	3	SNHG1
	845	3	SNHG12
	846	3	SNTB2
	847	3	SORBS3
	848	3	SPP1
	849	3	SPSB2
	850	3	SRPRB
	851	3	SSRP1
	852	3	ST3GAL2
	853	3	STARD7
	854	3	STIP1
	855	3	STT3A
	856	3	STX2
	857	3	STYXL1
	858	3	SURF6
	859	3	SWT1
	860	3	TAF1A
	861	3	TALDO1
	862	3	TANGO6
	863	3	TARBP2
	864	3	TBC1D13
	865	3	TBC1D9B
	866	3	TCOF1
	867	3	TCTN3
	868	3	TDP2
	869	3	TEX2
	870	3	TFEC
	871	3	TFPI2
	872	3	THAP3
	873	3	THAP7
	874	3	THOP1
	875	3	TIGD5
	876	3	TMA16
	877	3	TMEM129
	878	3	TMEM163
	879	3	TMEM192
	880	3	TMEM206
	881	3	TMEM43
	882	3	TMEM68
	883	3	TNFRSF18
	884	3	TNS1
	885	3	TNS3
	886	3	TOMM40
	887	3	TRADD
	888	3	TRAF2
	889	3	TRAP1
	890	3	TRAPPC12
	891	3	TRIM28
	892	3	TRIP10
	893	3	TRIP6
	894	3	TRMT61A
	895	3	TSFM
	896	3	TSPAN3
	897	3	TSR3
	898	3	TTC27
	899	3	TTL
	900	3	TTLL12
	901	3	TTLL4
	902	3	TXN
	903	3	TXNRD1
	904	3	UBE3C
	905	3	UBFD1
	906	3	UBR2
	907	3	UCK2
	908	3	UGCG
	909	3	UGDH
	910	3	URB1
	911	3	URB2
	912	3	USO1
	913	3	UST
	914	3	UTP20
	915	3	VAC14
	916	3	VEGFB
	917	3	VKORC1
	918	3	VWA5A
	919	3	WDR12
	920	3	WDR19
	921	3	WDR3
	922	3	WDR46
	923	3	WDR5
	924	3	WDR77
	925	3	WDR85
	926	3	WDR89
	927	3	WRAP73
	928	3	WSB2
	929	3	XPO1
	930	3	XPO5
	931	3	XYLT1
	932	3	ZBTB40
	933	3	ZBTB9
	934	3	ZC3H7B
	935	3	ZDHHC16
	936	3	ZDHHC9
	937	3	ZFYVE28
	938	3	ZMYND11
	939	3	ZNF14
	940	3	ZNF146
	941	3	ZNF225
	942	3	ZNF234
	943	3	ZNF235
	944	3	ZNF260
	945	3	ZNF280C
	946	3	ZNF282
	947	3	ZNF324B
	948	3	ZNF337
	949	3	ZNF347
	950	3	ZNF45
	951	3	ZNF473
	952	3	ZNF526
	953	3	ZNF559
	954	3	ZNF57
	955	3	ZNF584
	956	3	ZNF585B
	957	3	ZNF691
	958	3	ZNF740
	959	3	ZNF747
	960	3	ZNF749
	961	3	ZSCAN22
	962	3	ZSCAN5A
	963	3	ZW10
	964	4	AAAS
	965	4	AAMP
	966	4	AASDHPPT
	967	4	ABCB8
	968	4	ABCC10
	969	4	ABCC3
	970	4	ABCD3
	971	4	ABCD4
	972	4	ABHD12
	973	4	ABHD2
	974	4	ABR
	975	4	ACAA2
	976	4	ACAD10
	977	4	ACADVL
	978	4	ACAT1
	979	4	ACO2
	980	4	ACOT13
	981	4	ACOX1
	982	4	ACP2
	983	4	ACP5
	984	4	ACSF3
	985	4	ACTR6
	986	4	ADAM9
	987	4	ADH5
	988	4	ADK
	989	4	ADO
	990	4	ADRBK2
	991	4	AGPAT4
	992	4	AGPS
	993	4	AHCYL1
	994	4	AIFM1
	995	4	AK2
	996	4	AKR1A1
	997	4	ALAS1
	998	4	ALDH1A2
	999	4	ALDH9A1
	1000	4	ALG12
	1001	4	ALG3
	1002	4	ALG5
	1003	4	ALG9
	1004	4	ALKBH3
	1005	4	AMZ1
	1006	4	ANAPC1
	1007	4	ANGEL1
	1008	4	ANXA11
	1009	4	ANXA2
	1010	4	ANXA2P3
	1011	4	ANXA4
	1012	4	AP1AR
	1013	4	AP1S1
	1014	4	AP2M1
	1015	4	AP2S1
	1016	4	AP4E1
	1017	4	APEH
	1018	4	API5
	1019	4	APMAP
	1020	4	APOE
	1021	4	APOL2
	1022	4	ARAP1
	1023	4	ARFIP2
	1024	4	ARHGAP24
	1025	4	ARL1
	1026	4	ARL15
	1027	4	ARL17A
	1028	4	ARMC1
	1029	4	ARMC10
	1030	4	ARRB1
	1031	4	ARSB
	1032	4	ASB1
	1033	4	ASCC3
	1034	4	ATG2B
	1035	4	ATG7
	1036	4	ATM
	1037	4	ATOX1
	1038	4	ATP13A1
	1039	4	ATP5A1
	1040	4	ATP5G1
	1041	4	ATP5G3
	1042	4	ATP5H
	1043	4	ATP5J2
	1044	4	ATP5SL
	1045	4	ATP6AP1
	1046	4	ATP6V0A2
	1047	4	ATP6V0B
	1048	4	ATP6V0E1
	1049	4	ATP9B
	1050	4	ATPBD4
	1051	4	ATR
	1052	4	ATRAID
	1053	4	ATRN
	1054	4	ATRX
	1055	4	B3GALNT2
	1056	4	B4GALT7
	1057	4	BAG4
	1058	4	BCAP31
	1059	4	BCKDHA
	1060	4	BMS1
	1061	4	BSG
	1062	4	C11orf54
	1063	4	C12orf4
	1064	4	C14orf101
	1065	4	C14orf159
	1066	4	C16orf58
	1067	4	C17orf62
	1068	4	C19orf10
	1069	4	C19orf24
	1070	4	C19orf70
	1071	4	C1orf123
	1072	4	C1orf85
	1073	4	C1QBP
	1074	4	C21orf33
	1075	4	C5orf15
	1076	4	C5orf28
	1077	4	C7orf50
	1078	4	CACYBP
	1079	4	CALM2
	1080	4	CANX
	1081	4	CAPG
	1082	4	CASP8AP2
	1083	4	CAT
	1084	4	CBX1
	1085	4	CCDC101
	1086	4	CCDC132
	1087	4	CCDC25
	1088	4	CCDC88A
	1089	4	CCT6A
	1090	4	CCT7
	1091	4	CCT8
	1092	4	CD274
	1093	4	CD36
	1094	4	CD52
	1095	4	CD81
	1096	4	CD84
	1097	4	CDC123
	1098	4	CDIPT
	1099	4	CDK10
	1100	4	CDK19
	1101	4	CDK5RAP2
	1102	4	CECR5
	1103	4	CEP164
	1104	4	CEP250
	1105	4	CEP290
	1106	4	CEPT1
	1107	4	CERS6
	1108	4	CES1
	1109	4	CES1P2
	1110	4	CHCHD1
	1111	4	CHCHD3
	1112	4	CHD1L
	1113	4	CHD9
	1114	4	CIR1
	1115	4	CISD2
	1116	4	CKAP5
	1117	4	CLDN23
	1118	4	CLN6
	1119	4	CLPB
	1120	4	CMAS
	1121	4	CMTM7
	1122	4	CNDP2
	1123	4	CNPY2
	1124	4	COA6
	1125	4	COG4
	1126	4	COG8
	1127	4	COMMD10
	1128	4	COMT
	1129	4	COPG1
	1130	4	COPS7A
	1131	4	COPZ1
	1132	4	COQ4
	1133	4	COQ5
	1134	4	COX11
	1135	4	COX15
	1136	4	COX18
	1137	4	CPM
	1138	4	CPNE1
	1139	4	CPSF2
	1140	4	CPSF3
	1141	4	CPT1A
	1142	4	CREBL2
	1143	4	CREG1
	1144	4	CRELD2
	1145	4	CRIPT
	1146	4	CRLS1
	1147	4	CRYBG3
	1148	4	CSF1R
	1149	4	CTNNA1
	1150	4	CTSB
	1151	4	CTSD
	1152	4	CTSZ
	1153	4	CTU1
	1154	4	CUTC
	1155	4	CXCL5
	1156	4	CXorf38
	1157	4	CYB561D2
	1158	4	CYB5B
	1159	4	CYB5R1
	1160	4	CYBASC3
	1161	4	CYBB
	1162	4	DAD1
	1163	4	DAPK1
	1164	4	DBT
	1165	4	DCAF11
	1166	4	DCAF17
	1167	4	DCSTAMP
	1168	4	DCTD
	1169	4	DCTN1
	1170	4	DDOST
	1171	4	DDX23
	1172	4	DDX46
	1173	4	DDX54
	1174	4	DENND2D
	1175	4	DENND4C
	1176	4	DEPDC5
	1177	4	DERA
	1178	4	DGKZ
	1179	4	DHRSX
	1180	4	DHX16
	1181	4	DHX30
	1182	4	DICER1
	1183	4	DIEXF
	1184	4	DLAT
	1185	4	DMXL1
	1186	4	DNAJC17
	1187	4	DNPH1
	1188	4	DOK1
	1189	4	DOPEY2
	1190	4	DPP3
	1191	4	DTX4
	1192	4	DUSP23
	1193	4	EBNA1BP2
	1194	4	ECH1
	1195	4	ECHDC1
	1196	4	ECHS1
	1197	4	ECT2
	1198	4	EDEM2
	1199	4	EEF2K
	1200	4	EFTUD2
	1201	4	EIF2B3
	1202	4	EIF4EBP1
	1203	4	ELAC2
	1204	4	ELMOD2
	1205	4	ELP3
	1206	4	EMG1
	1207	4	ENO1
	1208	4	ENOPH1
	1209	4	ENOSF1
	1210	4	EPRS
	1211	4	ERAP1
	1212	4	ERCC4
	1213	4	ERI3
	1214	4	ERLIN2
	1215	4	ESRRA
	1216	4	ESYT1
	1217	4	ETFDH
	1218	4	ETNK1
	1219	4	EVL
	1220	4	EXOC2
	1221	4	EXOSC7
	1222	4	EXT2
	1223	4	FABP5P3
	1224	4	FAH
	1225	4	FAM111A
	1226	4	FAM134A
	1227	4	FAM162A
	1228	4	FAM178A
	1229	4	FAM195A
	1230	4	FAM198B
	1231	4	FAM208A
	1232	4	FAM20C
	1233	4	FAM58A
	1234	4	FAM78A
	1235	4	FAM96A
	1236	4	FBXO22
	1237	4	FBXW5
	1238	4	FECH
	1239	4	FGR
	1240	4	FH
	1241	4	FIG4
	1242	4	FKBP5
	1243	4	FLNA
	1244	4	FMN1
	1245	4	FN1
	1246	4	FOCAD
	1247	4	FOPNL
	1248	4	FPGT
	1249	4	FPR3
	1250	4	FTSJ2
	1251	4	FUOM
	1252	4	GALK2
	1253	4	GANAB
	1254	4	GBA
	1255	4	GBAP1
	1256	4	GBE1
	1257	4	GCFC2
	1258	4	GDAP2
	1259	4	GDE1
	1260	4	GFM1
	1261	4	GFM2
	1262	4	GGCT
	1263	4	GGCX
	1264	4	GHITM
	1265	4	GLB1
	1266	4	GLCE
	1267	4	GLE1
	1268	4	GLG1
	1269	4	GLIPR2
	1270	4	GLRX
	1271	4	GLRX5
	1272	4	GLT25D1
	1273	4	GLT8D1
	1274	4	GM2A
	1275	4	GMPPA
	1276	4	GNPAT
	1277	4	GNPTG
	1278	4	GOLIM4
	1279	4	GOPC
	1280	4	GOT1
	1281	4	GOT2
	1282	4	GPAA1
	1283	4	GPATCH1
	1284	4	GPD2
	1285	4	GPR108
	1286	4	GPS1
	1287	4	GPX4
	1288	4	GRSF1
	1289	4	GSDMD
	1290	4	GSN
	1291	4	GSS
	1292	4	GSTZ1
	1293	4	GTF2H2
	1294	4	GTF2H2B
	1295	4	GTF2H3
	1296	4	GTF2I
	1297	4	GTF3C2
	1298	4	GTPBP6
	1299	4	H6PD
	1300	4	HADHB
	1301	4	HAGH
	1302	4	HAUS7
	1303	4	HCG18
	1304	4	HDHD1
	1305	4	HDLBP
	1306	4	HEATR3
	1307	4	HEATR5A
	1308	4	HEATR5B
	1309	4	HERC2
	1310	4	HERC2P2
	1311	4	HERC2P3
	1312	4	HEXB
	1313	4	HIBADH
	1314	4	HINFP
	1315	4	HINT3
	1316	4	HIST1H2BK
	1317	4	HMGCL
	1318	4	HMOX2
	1319	4	HSD17B12
	1320	4	HSDL2
	1321	4	HSP90B1
	1322	4	HSPA4
	1323	4	HSPBP1
	1324	4	HTRA4
	1325	4	HYAL2
	1326	4	HYOU1
	1327	4	IARS2
	1328	4	IBTK
	1329	4	IDE
	1330	4	IDH1
	1331	4	IDH3A
	1332	4	IER3IP1
	1333	4	IER5L
	1334	4	IFI30
	1335	4	IFNAR1
	1336	4	IGSF6
	1337	4	IKBIP
	1338	4	IKBKAP
	1339	4	IKBKE
	1340	4	IL17RA
	1341	4	ILVBL
	1342	4	IMMT
	1343	4	IMP3
	1344	4	IMPACT
	1345	4	IMPDH2
	1346	4	INPP5F
	1347	4	INTS10
	1348	4	IPO8
	1349	4	IQGAP2
	1350	4	IRF5
	1351	4	ITFG1
	1352	4	ITFG3
	1353	4	ITGAE
	1354	4	ITPA
	1355	4	JKAMP
	1356	4	JTB
	1357	4	KCNN4
	1358	4	KDELR2
	1359	4	KIAA0100
	1360	4	KIAA0319L
	1361	4	KIAA0391
	1362	4	KIAA0513
	1363	4	KIAA1715
	1364	4	KLF9
	1365	4	KLHDC3
	1366	4	L3MBTL2
	1367	4	LACTB2
	1368	4	LAMP1
	1369	4	LAMTOR2
	1370	4	LARS2
	1371	4	LAS1L
	1372	4	LASP1
	1373	4	LIG3
	1374	4	LILRB4
	1375	4	LIPA
	1376	4	LMAN1
	1377	4	LMAN2
	1378	4	LOC100294145
	1379	4	LOC374443
	1380	4	LOC401397
	1381	4	LOC728613
	1382	4	LONP1
	1383	4	LPP
	1384	4	LRPAP1
	1385	4	LRRC42
	1386	4	LSM2
	1387	4	LSS
	1388	4	LTV1
	1389	4	LYPLA2
	1390	4	M6PR
	1391	4	MACF1
	1392	4	MAF
	1393	4	MAF1
	1394	4	MAGOHB
	1395	4	MAK16
	1396	4	MANEA
	1397	4	MAPK1
	1398	4	MAPKAP1
	1399	4	MARS
	1400	4	MAT2B
	1401	4	MAVS
	1402	4	MDFIC
	1403	4	MDH1
	1404	4	MDH2
	1405	4	MDM2
	1406	4	MDN1
	1407	4	MEA1
	1408	4	MED24
	1409	4	METTL17
	1410	4	METTL2A
	1411	4	METTL2B
	1412	4	MFSD12
	1413	4	MFSD7
	1414	4	MGST3
	1415	4	MIB1
	1416	4	MICB
	1417	4	MINA
	1418	4	MKNK1
	1419	4	MLEC
	1420	4	MMAA
	1421	4	MNAT1
	1422	4	MOGS
	1423	4	MOSPD1
	1424	4	MRC1
	1425	4	MRP63
	1426	4	MRPL12
	1427	4	MRPL16
	1428	4	MRPL3
	1429	4	MRPL35
	1430	4	MRPL38
	1431	4	MRPL41
	1432	4	MRPL52
	1433	4	MRPS11
	1434	4	MRPS14
	1435	4	MRPS15
	1436	4	MRPS16
	1437	4	MRPS18B
	1438	4	MRPS23
	1439	4	MRPS25
	1440	4	MRPS28
	1441	4	MRPS35
	1442	4	MRPS5
	1443	4	MRPS7
	1444	4	MRS2
	1445	4	MTCH2
	1446	4	MTFP1
	1447	4	MTHFD2
	1448	4	MTIF2
	1449	4	MTIF3
	1450	4	MTMR4
	1451	4	MTOR
	1452	4	MTR
	1453	4	NAGPA
	1454	4	NANP
	1455	4	NARS
	1456	4	NBAS
	1457	4	NBN
	1458	4	NBR1
	1459	4	NCBP1
	1460	4	NCEH1
	1461	4	NCLN
	1462	4	NDUFA9
	1463	4	NDUFAB1
	1464	4	NDUFAF1
	1465	4	NDUFB3
	1466	4	NDUFB6
	1467	4	NDUFS1
	1468	4	NDUFS2
	1469	4	NDUFS5
	1470	4	NDUFS8
	1471	4	NDUFV3
	1472	4	NEDD8
	1473	4	NEK4
	1474	4	NEK7
	1475	4	NELFCD
	1476	4	NF2
	1477	4	NHP2
	1478	4	NLRC4
	1479	4	NME1
	1480	4	NMT1
	1481	4	NOC2L
	1482	4	NOL8
	1483	4	NOMO1
	1484	4	NOMO2
	1485	4	NOMO3
	1486	4	NPL
	1487	4	NPM3
	1488	4	NRD1
	1489	4	NSL1
	1490	4	NSMCE4A
	1491	4	NSUN5
	1492	4	NTAN1
	1493	4	NUB1
	1494	4	NUBP2
	1495	4	NUCKS1
	1496	4	NUDT5
	1497	4	NUDT9
	1498	4	NUP107
	1499	4	NUP133
	1500	4	NUP205
	1501	4	NUP43
	1502	4	NUP85
	1503	4	NUTF2
	1504	4	OPN3
	1505	4	ORAI3
	1506	4	ORC3
	1507	4	ORC5
	1508	4	OSBPL1A
	1509	4	OSTC
	1510	4	OSTM1
	1511	4	OTUD6B
	1512	4	P4HB
	1513	4	PAGR1
	1514	4	PAIP1
	1515	4	PAN2
	1516	4	PAPSS1
	1517	4	PARK7
	1518	4	PARP1
	1519	4	PARP12
	1520	4	PBRM1
	1521	4	PCGF6
	1522	4	PCK2
	1523	4	PDE3B
	1524	4	PDHA1
	1525	4	PDHB
	1526	4	PDIA4
	1527	4	PDIA6
	1528	4	PEPD
	1529	4	PES1
	1530	4	PEX10
	1531	4	PEX19
	1532	4	PFDN6
	1533	4	PGM2
	1534	4	PGP
	1535	4	PHB
	1536	4	PHB2
	1537	4	PHF6
	1538	4	PHPT1
	1539	4	PIGN
	1540	4	PIGO
	1541	4	PIN4
	1542	4	PINK1
	1543	4	PIP4K2B
	1544	4	PIP4K2C
	1545	4	PKM
	1546	4	PLCL1
	1547	4	PLD3
	1548	4	PLEKHA1
	1549	4	PLEKHA8
	1550	4	PLIN2
	1551	4	PLXND1
	1552	4	POGLUT1
	1553	4	POLD1
	1554	4	POLDIP2
	1555	4	POLR1B
	1556	4	POLR2E
	1557	4	POT1
	1558	4	PPA2
	1559	4	PPARGC1B
	1560	4	PPCS
	1561	4	PPIE
	1562	4	PPIL1
	1563	4	PPIP5K2
	1564	4	PPM1G
	1565	4	PPP1CC
	1566	4	PPP2R5D
	1567	4	PPP6R2
	1568	4	PRDX3
	1569	4	PRDX4
	1570	4	PREPL
	1571	4	PRKAR1A
	1572	4	PRKCA
	1573	4	PRKCB
	1574	4	PRMT1
	1575	4	PRPF19
	1576	4	PRRC1
	1577	4	PSMA4
	1578	4	PSMA5
	1579	4	PSMA6
	1580	4	PSMB8
	1581	4	PSMD14
	1582	4	PSMD3
	1583	4	PSMD4
	1584	4	PSMD8
	1585	4	PTAR1
	1586	4	PTDSS1
	1587	4	PTER
	1588	4	PTGES2
	1589	4	PTGFRN
	1590	4	PTPMT1
	1591	4	PTPN11
	1592	4	PTPN6
	1593	4	PTPRJ
	1594	4	PVR
	1595	4	PYCR2
	1596	4	QTRT1
	1597	4	RAB13
	1598	4	RAB6A
	1599	4	RAD17
	1600	4	RAD50
	1601	4	RAP1GDS1
	1602	4	RAP2A
	1603	4	RB1
	1604	4	RBM19
	1605	4	RCBTB2
	1606	4	REEP3
	1607	4	REEP5
	1608	4	RER1
	1609	4	RFT1
	1610	4	RHBDF2
	1611	4	RHOBTB2
	1612	4	RIOK2
	1613	4	RMDN3
	1614	4	RNASEL
	1615	4	RNF13
	1616	4	RNF130
	1617	4	RNF135
	1618	4	RNF170
	1619	4	RNF20
	1620	4	RNF220
	1621	4	RNPEP
	1622	4	RPAP3
	1623	4	RPE
	1624	4	RPN1
	1625	4	RPN2
	1626	4	RPS27L
	1627	4	RSRC1
	1628	4	RUVBL2
	1629	4	SACM1L
	1630	4	SAMHD1
	1631	4	SAMM50
	1632	4	SARS
	1633	4	SCAMP3
	1634	4	SCAP
	1635	4	SCD
	1636	4	SCG5
	1637	4	SCIN
	1638	4	SCOC
	1639	4	SDHA
	1640	4	SDHD
	1641	4	SEC11C
	1642	4	SEC23A
	1643	4	SEC23B
	1644	4	SEC61A1
	1645	4	SEL1L
	1646	4	SEMA3C
	1647	4	2020-09-15
	1648	4	2020-09-11
	1649	4	SETDB2
	1650	4	SGK196
	1651	4	SHMT2
	1652	4	SIKE1
	1653	4	SIL1
	1654	4	SIPA1L2
	1655	4	SKAP2
	1656	4	SKIV2L
	1657	4	SLC17A9
	1658	4	SLC1A5
	1659	4	SLC25A11
	1660	4	SLC25A24
	1661	4	SLC25A29
	1662	4	SLC25A40
	1663	4	SLC26A11
	1664	4	SLC27A3
	1665	4	SLC28A3
	1666	4	SLC30A5
	1667	4	SLC30A6
	1668	4	SLC31A1
	1669	4	SLC35A1
	1670	4	SLC35C2
	1671	4	SLC37A2
	1672	4	SLC38A10
	1673	4	SLC38A9
	1674	4	SLC39A1
	1675	4	SLC39A11
	1676	4	SLC39A3
	1677	4	SLC39A6
	1678	4	SLC39A7
	1679	4	SLC39A9
	1680	4	SLC44A1
	1681	4	SLC5A3
	1682	4	SLC9A7
	1683	4	SMARCAD1
	1684	4	SMC6
	1685	4	SMIM14
	1686	4	SND1
	1687	4	SNRNP200
	1688	4	SNX17
	1689	4	SOAT1
	1690	4	SPG11
	1691	4	SPG21
	1692	4	SPN
	1693	4	SPRED1
	1694	4	SPTAN1
	1695	4	SPTLC1
	1696	4	SQRDL
	1697	4	SRD5A3
	1698	4	SSR3
	1699	4	SSU72
	1700	4	ST13
	1701	4	ST14
	1702	4	STAT2
	1703	4	STK25
	1704	4	STOML2
	1705	4	STT3B
	1706	4	STUB1
	1707	4	STX7
	1708	4	SUCLA2
	1709	4	SUDS3
	1710	4	SUMF1
	1711	4	SUN2
	1712	4	TARS2
	1713	4	TASP1
	1714	4	TBC1D14
	1715	4	TBC1D2B
	1716	4	TBCE
	1717	4	TBL3
	1718	4	TCAIM
	1719	4	TCHP
	1720	4	TCIRG1
	1721	4	TEX264
	1722	4	TFRC
	1723	4	THAP11
	1724	4	TIAM1
	1725	4	TIMM21
	1726	4	TIMM50
	1727	4	TIMM8B
	1728	4	TIMMDC1
	1729	4	TM9SF1
	1730	4	TMBIM4
	1731	4	TMCO1
	1732	4	TMED10
	1733	4	TMED3
	1734	4	TMEM101
	1735	4	TMEM106B
	1736	4	TMEM109
	1737	4	TMEM126B
	1738	4	TMEM128
	1739	4	TMEM135
	1740	4	TMEM138
	1741	4	TMEM147
	1742	4	TMEM161B
	1743	4	TMEM168
	1744	4	TMEM179B
	1745	4	TMEM19
	1746	4	TMEM203
	1747	4	TMEM208
	1748	4	TMEM209
	1749	4	TMEM218
	1750	4	TMEM223
	1751	4	TMEM230
	1752	4	TMEM30A
	1753	4	TMEM33
	1754	4	TMEM38B
	1755	4	TMEM41A
	1756	4	TMEM48
	1757	4	TMEM63A
	1758	4	TMTC3
	1759	4	TMX1
	1760	4	TMX2
	1761	4	TMX3
	1762	4	TNFRSF21
	1763	4	TNIK
	1764	4	TNPO3
	1765	4	TOMM5
	1766	4	TOMM6
	1767	4	TOMM70A
	1768	4	TP53
	1769	4	TP53I13
	1770	4	TRAF7
	1771	4	TRIAP1
	1772	4	TRIM27
	1773	4	TRIT1
	1774	4	TRMT13
	1775	4	TRMT61B
	1776	4	TRPV2
	1777	4	TRUB2
	1778	4	TSPAN31
	1779	4	TSPYL5
	1780	4	TSTA3
	1781	4	TTC37
	1782	4	TTC38
	1783	4	TTC9C
	1784	4	TUBA1B
	1785	4	TUBA1C
	1786	4	TUBB
	1787	4	TUFM
	1788	4	TUSC2
	1789	4	TXNDC15
	1790	4	TXNL4A
	1791	4	UBA5
	1792	4	UBB
	1793	4	UBL7
	1794	4	UBQLN4
	1795	4	UBR3
	1796	4	UGGT1
	1797	4	UGGT2
	1798	4	UNC93B1
	1799	4	UQCR10
	1800	4	UQCRC1
	1801	4	UROD
	1802	4	UROS
	1803	4	USMG5
	1804	4	USP40
	1805	4	USP5
	1806	4	UTP14C
	1807	4	UTP18
	1808	4	VARS
	1809	4	VARS2
	1810	4	VAT1
	1811	4	VDAC1
	1812	4	VDAC3
	1813	4	VPS13C
	1814	4	VPS33A
	1815	4	VPS36
	1816	4	VPS41
	1817	4	VPS45
	1818	4	VPS52
	1819	4	VPS8
	1820	4	VWA8
	1821	4	VWA9
	1822	4	WDFY4
	1823	4	WDR11
	1824	4	WDR36
	1825	4	WDR61
	1826	4	WDR7
	1827	4	WDR81
	1828	4	WRN
	1829	4	WRNIP1
	1830	4	XPC
	1831	4	XPOT
	1832	4	XRCC5
	1833	4	YARS
	1834	4	YARS2
	1835	4	YIF1A
	1836	4	YIPF1
	1837	4	YIPF2
	1838	4	ZCCHC4
	1839	4	ZDHHC12
	1840	4	ZDHHC3
	1841	4	ZFP106
	1842	4	ZFP62
	1843	4	ZFYVE26
	1844	4	ZMAT3
	1845	4	ZMIZ1-AS1
	1846	4	ZMPSTE24
	1847	4	ZMYM1
	1848	4	ZMYM6NB
	1849	4	ZMYND8
	1850	4	ZNF184
	1851	4	ZNF224
	1852	4	ZNF252P
	1853	4	ZNF37A
	1854	4	ZNF780A
	1855	4	ZNRD1
	1856	4	ZYG11B
	1857	4	ZZZ3
	1858	4	ZYG11B
	1859	5	DARS
	1860	5	ETV5
	1861	5	FAM220A
	1862	5	FANCB
	1863	5	FANCM
	1864	5	FLRT2
	1865	5	GPR160
	1866	5	SLC40A1
	1867	5	SLC9A1
	1868	5	SLC9A3R1
	1869	5	SLC9A6
	1870	5	SNORA12
	1871	5	STAB1
	1872	5	TJP1
	1873	5	TMED9
	1874	6	ABCA1
	1875	6	ABHD14B
	1876	6	ABHD5
	1877	6	ACPP
	1878	6	ADAM15
	1879	6	ADCK3
	1880	6	ADI1
	1881	6	AGTRAP
	1882	6	AIM1
	1883	6	ALDH3B1
	1884	6	ALKBH7
	1885	6	ALPK1
	1886	6	AMZ2
	1887	6	ANAPC15
	1888	6	ANKRD36B
	1889	6	ANKRD42
	1890	6	ANP32A
	1891	6	ANP32E
	1892	6	APOBEC3G
	1893	6	APOL3
	1894	6	ARHGAP11A
	1895	6	ARHGAP15
	1896	6	ARHGDIB
	1897	6	ARHGEF1
	1898	6	ARHGEF3
	1899	6	ARL6IP4
	1900	6	ARRDC1
	1901	6	ASB8
	1902	6	ATG2A
	1903	6	B3GNTL1
	1904	6	BCDIN3D
	1905	6	BCL2A1
	1906	6	BLVRB
	1907	6	BTN3A1
	1908	6	BTN3A2
	1909	6	C10orf55
	1910	6	C16orf54
	1911	6	C19orf59
	1912	6	C19orf60
	1913	6	C1orf162
	1914	6	C1orf228
	1915	6	C1RL
	1916	6	C20orf27
	1917	6	C4orf33
	1918	6	C4orf52
	1919	6	C9orf142
	1920	6	CAMK2G
	1921	6	CARD9
	1922	6	CARHSP1
	1923	6	CARS2
	1924	6	CASC4
	1925	6	CASP10
	1926	6	CASP7
	1927	6	CCDC115
	1928	6	CCDC149
	1929	6	CCR2
	1930	6	CD14
	1931	6	CD1C
	1932	6	CD46
	1933	6	CD86
	1934	6	CDC40
	1935	6	CDC42SE2
	1936	6	CENPC1
	1937	6	CEP57
	1938	6	CIITA
	1939	6	CKLF
	1940	6	CLEC11A
	1941	6	CLINT1
	1942	6	CNPY3
	1943	6	COL9A2
	1944	6	COMMD9
	1945	6	CORO1B
	1946	6	COX5B
	1947	6	CPED1
	1948	6	CPNE3
	1949	6	CPPED1
	1950	6	CREB5
	1951	6	CSAD
	1952	6	CSF2RB
	1953	6	CTNNBIP1
	1954	6	CTSC
	1955	6	CTSH
	1956	6	CTSS
	1957	6	CXorf21
	1958	6	DCTN3
	1959	6	DCXR
	1960	6	DDHD1
	1961	6	DGCR6
	1962	6	DGCR6L
	1963	6	DGKE
	1964	6	DHRS4
	1965	6	DHRS4L2
	1966	6	DIXDC1
	1967	6	DKFZP434I0714
	1968	6	DNAJC10
	1969	6	DOCK2
	1970	6	DOCK8
	1971	6	DOPEY1
	1972	6	DPH5
	1973	6	DPM1
	1974	6	DPY19L3
	1975	6	DPYD
	1976	6	DPYSL2
	1977	6	EAF2
	1978	6	EBP
	1979	6	EFCAB4B
	1980	6	EGLN1
	1981	6	EID1
	1982	6	EIF2S3
	1983	6	ELMO1
	1984	6	EMC10
	1985	6	EML2
	1986	6	ENSA
	1987	6	ERCC8
	1988	6	ERP29
	1989	6	ETFB
	1990	6	EVI2A
	1991	6	EXOC4
	1992	6	F11R
	1993	6	FAAH
	1994	6	FADS2
	1995	6	FAM105A
	1996	6	FAM200B
	1997	6	FAM210B
	1998	6	FAM212B
[truncated: 1,854 more rows]

## Sheet: S3B - GO of DGE Groups
	Supplementary Table 2B - Biological processes gene ontology of DGE clusters
	Cluster 1			Cluster 2			Cluster 3			Cluster 4
	GO Category	-log10(p-value)		GO Category	-log10(p-value)		GO Category	-log10(p-value)		GO Category	-log10(p-value)
	Cytokine-mediated signaling pathway	9		RNA modification	9		Citric acid cycle	9		Transcriptional regulation	10
	Phagosome acidification	6		Ribosome biogenesis	7		Cholesterol metabolism	8		Electron transport chain	9
	Ion transmembrane transport	3		RNA polymerase II regulation	2		Transcriptional regulation	5		Pentose phosphate pathway	8
	Phagosome maturation	1		Corticosteroid receptor signaling pathway	1		Regulation of translation	2		Glutathione metabolism	8
	Cluster 5			Cluster 6			Cluster 7			Cluster 8
	GO Category	-log10(p-value)		GO Category	-log10(p-value)		GO Category	-log10(p-value)		GO Category	-log10(p-value)
	Sodium transport	2		Apoptosis	7		TLR signaling	8		Cytokine signaling	9
	Regulation of cellular pH	1		MAPK signaling	5		Myeloid cell activation	6		Transcriptional regulation	9
	Nucleus localization	1		TLR signaling	1		Iron transport	2		LPS signaling	9
				IFNg signaling	1		Regulation of cellular pH	1		IFNg signaling	8

## Sheet: S3C - DGE Groups of TFs
	Supplementary Table 3C - Differential gene expression of TFs after 1h, 4h, 24h of BDG exposure in human monocytes
	Gene #	DGE Cluster	Gene Symbol
	1	1	ATF5
	2	1	ATF6
	3	1	CEBPA
	4	1	CEBPD
	5	1	CTCF
	6	1	SGK1
	7	1	TGFB1
	8	2	ARID1A
	9	2	ASH1L
	10	2	DOT1L
	11	2	MNT
	12	2	SREBF2
	13	2	TCF12
	14	2	TCF3
	15	2	ATF3
	16	2	ATF7
	17	2	CEBPB
	18	2	CREB3L2
	19	2	EGR2
	20	2	HIC2
	21	2	HIVEP3
	22	2	PLAGL1
	23	2	PLAGL2
	24	2	RREB1
	25	2	SNAI3
	26	2	WIZ
	27	2	ZBTB39
	28	2	ZBTB45
	29	2	ZNF202
	30	2	ZNF354A
	31	2	ZNF398
	32	2	ZNF549
	33	2	ZNF567
	34	2	ZNF574
	35	2	ZNF746
	36	2	ZNF783
	37	2	ZNF84
	38	2	RC3H1
	39	2	UNKL
	40	2	KDM2B
	41	2	GATAD2B
	42	2	ZHX2
	43	2	POU2F2
	44	2	LCORL
	45	2	NFIC
	46	2	STAT4
	47	2	PAXIP1
	48	2	PIAS4
	49	2	PIKFYVE
	50	2	PLXNB2
	51	2	PPRC1
	52	2	SMARCA4
	53	2	SPEN
	54	2	STRN
	55	2	TAF4
	56	2	TP53BP1
	57	2	TRIM33
	58	2	TSC2
	59	2	TSC22D4
	60	2	TULP4
	61	3	AHRR
	62	3	ARNTL2
	63	3	CLOCK
	64	3	MITF
	65	3	TFEC
	66	3	CREB1
	67	3	JUN
	68	3	NFE2L1
	69	3	NFE2L2
	70	3	HIVEP2
	71	3	PRDM15
	72	3	PRMT3
	73	3	ZBTB40
	74	3	ZBTB9
	75	3	ZNF14
	76	3	ZNF146
	77	3	ZNF225
	78	3	ZNF234
	79	3	ZNF235
	80	3	ZNF260
	81	3	ZNF280C
	82	3	ZNF282
	83	3	ZNF324B
	84	3	ZNF337
	85	3	ZNF347
	86	3	ZNF45
	87	3	ZNF473
	88	3	ZNF526
	89	3	ZNF559
	90	3	ZNF57
	91	3	ZNF584
	92	3	ZNF585B
	93	3	ZNF691
	94	3	ZNF740
	95	3	ZNF747
	96	3	ZNF749
	97	3	ZSCAN22
	98	3	ZSCAN5A
	99	3	ZC3H7B
	100	3	TIGD5
	101	3	FBXL19
	102	3	GTF2IRD1
	103	3	SSRP1
	104	3	HOMEZ
	105	3	POU2F1
	106	3	IRF2
	107	3	MBD3
	108	3	PPARA
	109	3	PAX8
	110	3	MGA
	111	3	THAP3
	112	3	THAP7
	113	3	PA2G4
	114	3	PCNA
	115	3	PIM1
	116	3	PLXNA1
	117	3	PLXNA3
	118	3	POLR3A
	119	3	PREB
	120	3	REXO4
	121	3	RNF2
	122	3	SETD6
	123	3	TAF1A
	124	3	TDP2
	125	3	TRADD
	126	3	TRAF2
	127	3	TRIM28
	128	4	CREBL2
	129	4	MAF
	130	4	SCOC
	131	4	HINFP
	132	4	KLF9
	133	4	ZFP62
	134	4	ZMAT3
	135	4	ZNF184
	136	4	ZNF224
	137	4	ZNF37A
	138	4	ZNF780A
	139	4	PARP12
	140	4	ZFYVE26
	141	4	GTF2I
	142	4	PBRM1
	143	4	IRF5
	144	4	SETDB2
	145	4	ZZZ3
	146	4	ZMYM1
	147	4	TP53
	148	4	STAT2
	149	4	THAP11
	150	4	PARK7
	151	4	PARP1
	152	4	PCGF6
	153	4	PHB
	154	4	PHB2
	155	4	PINK1
	156	4	PLXND1
	157	4	POLR1B
	158	4	POLR2E
	159	4	POT1
	160	4	PPARGC1B
	161	4	PRDX3
	162	4	PRKCB
	163	4	PSMA6
	164	4	RB1
	165	4	RIOK2
	166	4	TRIM27
	167	4	TRIT1
	168	4	UBB
	169	4	WRN
	170	6	FAM200B
	171	6	CREB5
	172	6	FOS
	173	6	GTF3A
	174	6	IKZF1
	175	6	ZNF34
	176	6	ZNF511
	177	6	ZNF736
	178	6	MBNL2
	179	6	MBNL3
	180	6	TIGD2
	181	6	FLI1
	182	6	FLYWCH1
	183	6	HMG20B
	184	6	HHEX
	185	6	NR1H2
	186	6	THRA
	187	6	RFX5
	188	6	SP140
	189	6	PFDN1
	190	6	PQBP1
	191	6	PYCARD
	192	6	RBCK1
	193	6	RBL2
	194	6	RPS6KA5
	195	6	SIRT3
	196	6	SYK
	197	6	TLR4
	198	6	TRIM22
	199	7	ARID3B
	200	7	ARID5A
	201	7	AHCTF1
	202	7	HES1
	203	7	HIF1A
	204	7	MXI1
	205	7	MYC
	206	7	CREM
	207	7	FOSB
	208	7	JDP2
	209	7	NFE2
	210	7	NFIL3
	211	7	EGR1
	212	7	EGR3
	213	7	GZF1
	214	7	KLF4
	215	7	PRDM8
	216	7	ZBTB43
	217	7	ZNF217
	218	7	ZNF641
	219	7	ZNF277
	220	7	JRKL
	221	7	TFDP2
	222	7	HMGB3
	223	7	HMGN3
	224	7	SOX4
	225	7	MEIS1
	226	7	NKX3-1
	227	7	TGIF1
	228	7	IRF4
	229	7	NR1D2
	230	7	SMAD7
	231	7	THAP2
	232	7	PELI1
	233	7	PER2
	234	7	PGS1
	235	7	PLEK
	236	7	PLSCR1
	237	7	POLB
	238	7	PREX1
	239	7	PRKCH
	240	7	RIPK2
	241	7	RNF138
	242	7	RYBP
	243	7	S100A12
	244	7	S100A8
	245	7	S100A9
	246	7	SIGIRR
	247	7	SLC22A4
	248	7	SMARCD3
	249	7	SUB1
	250	7	TLE4
	251	7	TNFSF4
	252	7	TRIB1
	253	7	TRIB3
	254	7	TRIM21
	255	7	TSC22D1
	256	7	TSC22D3
	257	8	ARID5B
	258	8	JARID2
	259	8	KDM5B
	260	8	AHR
	261	8	HES4
	262	8	HEY1
	263	8	MXD1
	264	8	MXD4
	265	8	NCOA2
	266	8	OLIG1
	267	8	OLIG2
	268	8	TAL1
	269	8	DDIT3
	270	8	FOSL1
	271	8	FOSL2
	272	8	JUNB
	273	8	MAFA
	274	8	MAFB
	275	8	MAFG
	276	8	MAFK
	277	8	NRBF2
	278	8	GLIS3
	279	8	HIC1
	280	8	HIVEP1
	281	8	JAZF1
	282	8	KLF10
	283	8	KLF11
	284	8	KLF13
	285	8	KLF2
	286	8	KLF3
	287	8	KLF5
	288	8	KLF6
	289	8	MTF1
	290	8	PRDM1
	291	8	PRDM4
	292	8	RLF
	293	8	SNAI1
	294	8	VEZF1
	295	8	ZBTB17
	296	8	ZBTB18
	297	8	ZBTB46
	298	8	ZBTB7A
	299	8	ZNF134
	300	8	ZNF189
	301	8	ZNF267
	302	8	ZNF276
	303	8	ZNF326
	304	8	ZNF331
	305	8	ZNF335
	306	8	ZNF33B
	307	8	ZNF350
	308	8	ZNF367
	309	8	ZNF394
	310	8	ZNF410
	311	8	ZNF430
	312	8	ZNF469
	313	8	ZNF503
	314	8	ZNF506
	315	8	ZNF516
	316	8	ZNF548
	317	8	ZNF586
	318	8	ZNF609
	319	8	ZNF699
	320	8	ZNF776
	321	8	ZNF800
	322	8	ZNF91
	323	8	ZEB1
	324	8	ZEB2
	325	8	ZC3H12A
	326	8	ZFP36
	327	8	ZFP36L1
	328	8	SATB1
	329	8	GATA2
	330	8	GATAD2A
	331	8	TRPS1
	332	8	GRHL1
	333	8	HBP1
	334	8	HMGB2
	335	8	TOX4
	336	8	HLX
	337	8	VENTX
	338	8	IRF7
	339	8	IRF9
	340	8	MEF2C
	341	8	MEF2D
	342	8	SRF
	343	8	MIER1
	344	8	RCOR1
	345	8	ZMYM5
	346	8	NR4A1
	347	8	NR4A2
	348	8	NR4A3
	349	8	PPARG
	350	8	RARA
	351	8	VDR
	352	8	NFATC1
	353	8	NFKB1
	354	8	NFKB2
	355	8	REL
	356	8	RELA
	357	8	RELB
	358	8	RUNX2
	359	8	RUNX3
	360	8	SP100
	361	8	SMAD3
	362	8	THAP4
	363	8	PER1
	364	8	PHF1
	365	8	PHTF1
	366	8	PKHD1L1
	367	8	PRNP
	368	8	PSPC1
	369	8	PURB
	370	8	RLIM
	371	8	SEMA4A
	372	8	SERTAD1
	373	8	SFPQ
	374	8	SIK1
	375	8	SIRT1
	376	8	SKI
	377	8	SKIL
	378	8	SPHK1
	379	8	TAB2
	380	8	TET2
	381	8	TIPARP
	382	8	TLE3
	383	8	TLR2
	384	8	TNF
	385	8	TOP1
	386	8	TRAF1
	387	8	TRAF6
	388	8	TRIM40
	389	8	TSC22D2
	390	8	U2AF1
	391	8	VEGFA
	392	8	WNT5A
	393	8	ZCCHC11
	394	8	ZCCHC6
	395	8	ZNF185
	396	8	ZNFX1
