# Supplementary material for: Glutathione Metabolism Is a Regulator of the Acute Inflammatory Response of Monocytes to (1→3)-β-D-Glucan
Source: Front Immunol. 2021 Nov 11;12:694152. doi: 10.3389/fimmu.2021.694152 (PMC8631827; doi:10.3389/fimmu.2021.694152)
Supplement: Supplementary Table 4 — List of primers used for RT-qPCR validations. [file Table_4.xlsx]

## Sheet: Sheet1
Supplementary Table 4 - qPCR primers
Gene ID	Orientation	Region	Sequence
CXCL8	sense	exon 3-4	CACAAGTCCTTGTTCCACTG
CXCL8	antisense	exon 3-4	CTTCCACATGTCCTCACAAC
G6PD	sense	exon 5-6	ATGCAGGACTCGTGAATG
G6PD	antisense	exon 5-6	CCTCAACAGCCACATGAA
GCLC	sense	exon 15-16	TTGCGATAAACTCCCTCATC
GCLC	antisense	exon 15-16	CTGGACTGATCCCAATTCTG
GSR	sense	exon 11-12	AAGAGGTAGGGTGAATGG
GSR	antisense	exon 11-12	GTCTGTGCTAACAAGGAAG
GSS	sense	exon 12-13	TCAGTCCTATCCCAAGTC
GSS	antisense	exon 12-13	GTTGTGTCTCCCTTAGATG
IL10	sense	exon 4-5	CCACCCTGATGTCTCAGTTT
IL10	antisense	exon 4-5	GCTCCAAGAGAAAGGCATCT
IL6	sense	exon 4-5	TGACCCAACCACAAATGC
IL6	antisense	exon 4-5	CTGCAGGAACTCCTTAAAGC
NADK	sense	exon 11-12	GAAGTGGGCTTGCTTCTT
NADK	antisense	exon 11-12	CTTTGATGGACGGAAGAGAC
NADK2	sense	exon 11-12	TCCAGCACCTGACATAGT
NADK2	antisense	exon 11-12	ATTCTCGTGCCGTTGTTC
NOS2	sense	exon 11-12	GGTCCATGATGGTCACATTCT
NOS2	antisense	exon 11-12	GGAGAATGGGCCTGGAAAC
PGD	sense	exon 8-9	CTCAAGTTCCAAGACACC
PGD	antisense	exon 8-9	GATAAGCACCGAGCAAAG
PGLS	antisense	exon 4-5	CACACTACCTGTCCTGAATG
PGLS	sense	exon 4-5	AGAACCAGCACAGTTTCC
TALDO1	sense	exon 4-5	CTACAAGGAAGCTGGGAT
TALDO1	antisense	exon 4-5	GTCATGTTGCAGTGGATG
